# Supplementary material for: Predicting Cognitive Functioning for Patients with a High-Grade Glioma: Evaluating Different Representations of Tumor Location in a Common Space
Source: Neuroinformatics. 2024 Jun 20;22(3):329–52. doi: 10.1007/s12021-024-09671-9 (PMC11329426; doi:10.1007/s12021-024-09671-9)
Supplement: Supplementary file 1 — Supplementary file1 (PY 28 KB) [file 12021_2024_9671_MOESM1_ESM.py]

import functools
import random
from dataclasses import dataclass
from matplotlib import pyplot as plt
from helpers.loaders.dataloaderV3 import load
from dimred_project_deel1.helpers.dimred_dataclasses import MDS_result
import logging
from sklearn.decomposition import PCA
from helpers.variable_listsV2 import c_scores
from tqdm import tqdm
from sklearn.decomposition import FastICA
import multiprocessing
import os
import pandas as pd
import numpy as np
import SimpleITK as sitk
import pickle
import nibabel as nib
import seaborn as sns
from sklearn.model_selection import GridSearchCV
from sklearn.linear_model import ElasticNet
from sklearn.preprocessing import StandardScaler
from sklearn.pipeline import Pipeline
from sklearn.model_selection import LeaveOneOut
from sklearn.metrics import r2_score

@dataclass
class MDS_result:
    sim_name: ''
    variance_ratio: ''
    eigvecs: ''
    coordinates_svd: ''
    svd_obj: ''

work_dir = '/path_to_work_dir/' #todo: set your working directory and create directories

def run():
    '''
    Main function for running the analyses
    '''


    name = '' #todo: name for this run. Used to save files

    print('load neuropschological screening data')
    """
    Neends to return a pandas dataframe with the following column:
    'ID_code':int unique identifier of patients

    Moreover, this dataframe should comprise columns representing the test scores as float values
    The names of these columns are defined in the global variable 'c_scores'.
    """
    nps = load() # todo: replace with funciton to load dataframe with test scores

    print('get segmentations')
    segmentations, segmentations_keys, names, sizes = get_segmentations(nps, recalculate=False, name=name) #todo: modify this to load your own segmentation

    print('create dataframe')
    res, from_set_names, tumor_keys, etz_keys, brats_keys \
        = create_and_fill_df(nps, segmentations_keys, names, sizes)

    print('Setting grade and PA diagnosis')
    '''
    Neends to return a pandas dataframe with the following column:
    'ID_code':int unique identifier of patients
    And columns containing the descriptive statistics you are intrested in.
    '''
    res = set_grade_and_diagnosis(res) #todo: replace with your own function to load patient characteristics


    # Numbers of dimensions to include
    ndims = [2, 3, 7, 9, 17, 18, 91, 96, 100, 113, 166, 200, 246, 300, 360]
    values_on_log = np.logspace(1, np.log10(360), num=20, base=10, dtype=int)
    ndims = sorted(set.union(set(values_on_log), set(ndims)))

    # Create PCA embeddings of in-house data using external data
    pca = create_pca(segmentations, recalculate=False, name=name + '_pca', n_comp=max(ndims))

    print('Load atlas and random atlas based representations of tumor location')
    atlases_names = [
                        'Yeo2011_7Networks_MNI152_FreeSurferConformed1mm_LiberalMask_resliced',
                        'Yeo2011_17Networks_MNI152_FreeSurferConformed1mm_LiberalMask_resliced',
                        'MNI-maxprob-thr0-1mm-split_sander',
                        'MNI-maxprob-thr0-1mm-only_hemisphere_sander',
                        'MNI-maxprob-thr0-1mm_resampledSander',
                        'AAL3v1_1mm',  # AAL
                        'HarvardOxford-combined',  # HO
                        'BN_Atlas_246_1mm',  # BNA
                        # Destrieux?
                        'OASIS-TRT-20_jointfusion_DKT31_CMA_labels_in_MNI152_v2',  # DKT
                        'MMP_in_MNI_resliced',  # MMP
                        'Schaefer2018_100Parcels_7Networks_order_FSLMNI152_1mm',  # Schaefer
                        'Schaefer2018_200Parcels_7Networks_order_FSLMNI152_1mm',  # Schaefer
                        'Schaefer2018_300Parcels_7Networks_order_FSLMNI152_1mm',  # Schaefer
                    ] + ['RandomAtlas' + str(i).zfill(3) + '_' + str(j) + '_sander' for i in ndims for j in range(30)]
    atlas_res = []
    region_names = []

    print('Get the number of voxels in each atlas')
    for atlas_name in atlases_names:
        '''
        We used the population average atlases from https://github.com/AndrewYRevell/revellLab/tree/main/tools/atlases/atlases
        Make sure these are in the same space as your segmentations
        '''
        print(atlas_name)
        atlas_overlap, _, region_name = get_atlas_overlap_generic(atlas_name, segmentations, recalculate=False, name=name)
        atlas_res.append(atlas_overlap)
        # atlases.append(atlas)
        region_names.append(region_name)

    # Image to copy output settings from
    demo_image = sitk.ReadImage(
        work_dir + 'glioma_segmentations/combined_tumor_only_resample/132_seg.nii.gz') #todo: suply demo image from which we can match the size for plotting

    print('Plot averages per group.')
    _ = plot_sum(segmentations[etz_keys], demo_image, 'etz')
    _ = plot_sum(segmentations[brats_keys], demo_image, 'brats')

    # From here on, we do not use the segmentations anymore. We remove them to save memory
    del segmentations

    print('Filling the DF with the representations of tumor location')
    all_pca_names = []
    for n_comp in ndims:
        for j in range(n_comp):
            res.loc[:, 'pca_' + str(n_comp) + '_' + pca.sim_name + '_' + str(j)] = pca.coordinates_svd[:, j]
        pca_names = ['pca_' + str(n_comp) + '_' + pca.sim_name + '_' + str(j) for j in range(n_comp)]
        all_pca_names.append(pca_names)


    all_region_names = []
    for overlap, regions, atlas_name in zip(atlas_res, region_names, atlases_names):
        regions = regions.drop_duplicates(subset=['label'])
        for i in range(len(regions)):
            res[atlas_name + '_' + str(regions['label'].iloc[i])] = overlap[i]
        all_region_names.append([atlas_name + '_' + str(regions['label'].iloc[i]) for i in range(len(regions))])

    pd_all_names = all_region_names + all_pca_names #All sets of regions to use for prediction

    print('Predict cognitive functioning!')
    run_ml_prediction(res, pd_all_names, [], name=name)
    run_ml_prediction(res, [], ['size'], name=name + '_size') # Baseline model


def plot_cumsum(dimred):
    fig, ax = plt.subplots(figsize=(5, 4))
    cs = np.cumsum(dimred.variance_ratio)
    # cs = dimred.variance_ratio
    p1 = plt.plot(cs)
    ax.set(xlabel='Dimensions', ylabel='Eigen value')
    plt.savefig(work_dir + 'cumsum_variance_explained_' + dimred.sim_name + '.png')


def baseline_stats_segs(res, pd_all_names, name):


    results_etz = pd.DataFrame()
    results_brats = pd.DataFrame()
    for regions in ['size'] + pd_all_names:
        results_etz = results_etz.append(res[res['from_set'] == 'etz'][regions].describe().T)
        results_brats = results_brats.append(res[res['from_set'] == 'brats'][regions].describe().T)

    results = results_etz.merge(results_brats.iloc[:, 1:], left_index=True, right_index=True,
                                suffixes=(' ETZ', ' BraTS')).reset_index()
    results.to_excel(work_dir + 'stats_per_set_' + name + '.xlsx')


def baseline_stats_etz(res, name):
    res[['size', 'lateralization_right', 'education_Verhage', 'age_T0', 'sex']].describe().T \
        .to_excel(work_dir + 'stats_etz_' + name + '.xlsx')


def baseline_stats_hist(res, name):
    res.groupby('from_set')[['marker_1p19q', 'IDH1', 'WHO_grade']].describe().T \
        .to_excel(work_dir + 'stats_hist_' + name + '.xlsx')


def run_ml_prediction(res, pd_all_names, additional_vars, name):
    '''
    Prepares the data and model pipeline for leave-one-out cross validation
    list additional_var: Other variable besides the representation of tumor location to be used for prediction
    '''
    res_sub = res
    # res_sub = res_sub.dropna(axis=1, how='all')

    el_params = {'model__alpha': (0, 0.1, 0.4, 0.6, 0.9, 1),
                 'model__l1_ratio': (0, 0.1, 0.4, 0.6, 0.9, 1)}
    el = ElasticNet()

    pipe = Pipeline(steps=[("scaler", StandardScaler()), ("model", el)])
    model = pipe
    paramgrid = el_params
    modelname = 'elasticnet'
    results = []
    print(modelname)
    gs = GridSearchCV(model, paramgrid, cv=6, scoring='r2')
    for y_var in [['T0_' + item for item in c_scores][7]]:
        print(y_var)
        for pd_names in tqdm(pd_all_names):
            print(y_var, pd_names)
            atlas_name = pd_names[0][:-2]
            x_vars = additional_vars + pd_names

            print('Performing loo cross validation')
            preds, trues, gs_res = gs_loo(gs, res_sub, x_vars, y_var)

            best_params = gs_res.best_params_
            results.append((modelname, y_var, x_vars, r2_score(trues, preds), str(best_params), atlas_name,
                            len(pd_names)))
            print(modelname, y_var, x_vars, r2_score(trues, preds), str(best_params), atlas_name)
            
        # Divider
        results.append(('', '', '', '', '', '', ''))

        results_df = pd.DataFrame(results,
                                  columns=['modelname', 'y_var', 'x_vars', 'adj_r2', 'params', 'atlas_name',
                                           'ndims'])
        results_df.to_excel(
            work_dir + 'ml_cont_revision' + name + y_var + '.xlsx')


def run_ml_prediction_pool(res, pd_all_names, additional_vars, name):
    print('Start run_ml_redictions SECOND HALF ')
    all_x_vars = ['age_T0', 'sex', 'education_Verhage', 'size'] + [item for sublist in pd_all_names for item in sublist]
    res_sub = res
    # res_sub[all_x_vars] = (res_sub[all_x_vars] - res_sub[all_x_vars].mean()) / res_sub[all_x_vars].std()
    # res_sub = res_sub.dropna(axis=1, how='all')


    el_params = {'model__alpha': (0, 0.1, 0.4, 0.6, 0.9, 1),
                 'model__l1_ratio': (0, 0.1, 0.4, 0.6, 0.9, 1)}
    el = ElasticNet(tol=1e-3, max_iter=500)
    # el = ElasticNet()
    # el = ElasticNetCV(l1_ratio=[0, 0.2, 0.5, 0.8, 1], alphas=[0, 0.2, 0.5, 0.8, 1], cv=5)
    # pipe = Pipeline([('scaler', StandardScaler()), ('model', el)])

    pipe = Pipeline(steps=[("scaler", StandardScaler()), ("model", el)])
    model = pipe
    paramgrid = el_params
    modelname = 'elasticnet'
    results = []
    print(modelname)
    print(modelname)
    gs = GridSearchCV(model, paramgrid, cv=6, scoring='r2')
    # gs = el
    for y_var in ['T0_' + item for item in c_scores]:
        print(y_var)
        random.shuffle(pd_all_names)
        with multiprocessing.Pool(40) as pool:
            _ = pool.map(functools.partial(run_ml_prediction_pool_sub, additional_vars=additional_vars, gs=gs, modelname=modelname, res_sub=res_sub, y_var=y_var, name=name),
                               pd_all_names, chunksize=None)


def run_ml_prediction_pool_sub(pd_names, additional_vars, gs, modelname, res_sub,  y_var, name):
    outfile = work_dir + 'ml_cont_revision_looV2' + name + y_var + '_' + pd_names[0] + '.xlsx'
    if not os.path.isfile(outfile):
        results = []
        print(y_var, pd_names)
        atlas_name = pd_names[0][:-2]
        x_vars = additional_vars + pd_names
        preds, trues, gs_res = gs_loo(gs, res_sub, x_vars, y_var)
        # best_params = (gs_res.alpha_, gs_res.l1_ratio_)
        best_params = gs_res.best_params_
        results.append((modelname, y_var, x_vars, r2_score(trues, preds), str(best_params), atlas_name,
                        len(pd_names)))
        print(modelname, y_var, x_vars, r2_score(trues, preds), str(best_params), atlas_name)

        results_df = pd.DataFrame(results,
                                  columns=['modelname', 'y_var', 'x_vars', 'adj_r2', 'params', 'atlas_name',
                                           'ndims'])
        results_df.to_excel(
            outfile)


def gs_loo(gs, res_sub, x_vars, y_var):
    '''
    Performs leave-one-out cross validation given a gridsearch object
    '''

    res_sub = res_sub.dropna(axis=1, how='all')
    x_vars_sub = [item for item in x_vars if item in res_sub.keys()]
    res_sub = res_sub.dropna(axis=0, how='any', subset=x_vars_sub + [y_var])  # rows

    preds = []
    trues = []
    for train_index, test_index in tqdm(LeaveOneOut().split(res_sub)):
        train = res_sub.iloc[train_index]
        test = res_sub.iloc[test_index]

        # Gridsearch in loop
        gs.fit(train[x_vars_sub], train[y_var])
        best = gs

        # Trian and predict loo
        pred = best.predict(test[x_vars_sub])
        preds = preds + pred.tolist()
        trues = trues + test[y_var].values.tolist()

    return preds, trues, gs


def create_and_fill_df(nps, segmentations_keys, names, sizes):
    # nps, segmentations_keys, names, sizes = nps, segmentations_keys, names, sizes
    res = pd.DataFrame()
    res['ID_code'] = segmentations_keys
    res.loc[res['ID_code'].str.startswith('MR'), 'ID_code'] = \
        res.loc[res['ID_code'].str.startswith('MR'), 'ID_code'].str[3:]
    res.loc[res['ID_code'].str.endswith('_seg'), 'ID_code'] = \
        res.loc[res['ID_code'].str.endswith('_seg'), 'ID_code'].str[:-4]
    res['ID_code'] = res['ID_code'].astype(str)
    nps['ID_code'] = pd.to_numeric(nps['ID_code'], errors='coerce').apply(lambda x: f'{x:.0f}').astype(str)
    res = res.merge(nps, left_on='ID_code', right_on='ID_code', how='left')
    # For the IDH mutation status and the 1p/19q co-deletion status patients have either label 1 (when the tumor was IDH mutated or 1p/19q co-deleted, respectively) or label 0 (when the tumor was IDH wildtype or 1p/19q intact, respectively). Grade is indicated with label 2, 3, or 4 for WHO grade II, III, or IV, respectively. For all cases missing data is indicated by the label −1.
    # IDH and qp19q are also in NPS. Redo here for certainty
    histopathological_etz = pd.read_excel(
        "/home/sander/Documents/sander_nps_basefiles2/v4/1_raw_files/Gliomen klinisch en T0 cognitie tm mei 2019.xlsx")[
        ['WHO_grade', 'IDH1', 'marker_1p19q', 'ID_code']]
    histopathological_etz['ID_code'] = histopathological_etz['ID_code'].astype(str)
    histopathological_etz.loc[histopathological_etz['marker_1p19q'] == 'co-deletion', 'marker_1p19q'] = 1
    histopathological_etz.loc[histopathological_etz['marker_1p19q'] == 'no co-deletion', 'marker_1p19q'] = 0
    histopathological_etz.loc[histopathological_etz['IDH1'] == 'untested', 'IDH1'] = np.nan
    histopathological_etz.loc[histopathological_etz['IDH1'] == 'IDH+', 'IDH1'] = 1
    histopathological_etz.loc[histopathological_etz['IDH1'] == 'IDH-', 'IDH1'] = 0
    res = res.drop(['marker_1p19q', 'IDH1'], axis=1)
    res = res.merge(histopathological_etz[['ID_code', 'IDH1', 'marker_1p19q']], left_on='ID_code', right_on='ID_code',
                    how='left')
    res['IDH1'] = pd.to_numeric(res['IDH1'])
    res['marker_1p19q'] = pd.to_numeric(res['marker_1p19q'])

    # Helpers for indexing
    res = res.reset_index()
    tghs_subset = res[res[['WHO_grade']].notna().all(axis=1)]
    tghs_id_codes = tghs_subset['ID_code']
    tghs_keys = np.array([True if (name[3:] in list(tghs_id_codes) or name[:-4] in list(tghs_id_codes))
                          else False for name in np.array(segmentations_keys)])
    tumor_keys = np.array([True if name in ['ETZ', 'BraTS', 'Erasmus'] else False for name in names])
    etz_keys = np.array([True if name in ['ETZ'] else False for name in names])
    brats_keys = np.array([True if name in ['BraTS'] else False for name in names])
    res.loc[:, 'from_set_etz'] = 0
    res.loc[etz_keys, 'from_set_etz'] = 1
    res.loc[:, 'from_set_brats'] = 0
    res.loc[brats_keys, 'from_set_brats'] = 1
    from_set_names = ['from_set_etz', 'from_set_brats']
    res.loc[brats_keys, 'from_set'] = 'brats'
    res.loc[etz_keys, 'from_set'] = 'etz'

    res = res.drop('size', axis=1)
    res['size'] = sizes

    return res, from_set_names, tumor_keys, etz_keys, brats_keys


def create_pca(segmentations, recalculate=False, name='', n_comp=15):
    '''
    Creates the PCA solution. Note that this is calculated only once, as we can simply truncate a PCA solution
    with more components than desired

    int ncomp: the maximum number of eigenvectors
    '''

    pickled = work_dir + 'pca_pickle' + str(n_comp) + '_' + name + '.pkl'

    if os.path.isfile(pickled) and not recalculate:
        with open(pickled, 'rb') as f:
            result = pickle.load(f)

    else:
        # data = data  + 0.0001
        logging.info('Fitting PCA, may take a while...')

        pca = PCA(n_components=n_comp).fit(get_external_segmentations()) # Fit on external data
        data_out = pca.transform(segmentations) # Transform on internal data

        result = MDS_result(sim_name=name,
                            variance_ratio=pca.explained_variance_ratio_,
                            eigvecs=pca.components_.T,
                            coordinates_svd=data_out,
                            svd_obj=pca)

        with open(pickled, 'wb') as f:
            pickle.dump(result, f)

    return result

def get_external_segmentations():

    # todo: Update these paths
    file_path = '/data/ucsf/mni/segs/' # Path to UCSF scans in MNI space
    characteristics_path = '/data/ucsf/mni/UCSF-PDGM-metadata_v2.csv' # Path to UCSF metadata to get grade
    characteristics = pd.read_csv(characteristics_path)
    characteristics['grade_high'] = characteristics['WHO CNS Grade'] > 2
    characteristics['ID'] = characteristics['ID'].str[:-3] + '0' + characteristics['ID'].str[-3:] # add zero because names are incosistent
    files = [file_path + item for item in list(os.walk(file_path))[0][2] if characteristics[characteristics['ID']==item[:-10]]['grade_high'].item() ]

    segs = []
    for file in files:
        seg = sitk.GetArrayFromImage(sitk.ReadImage(file))
        seg_new = np.zeros(seg.shape)
        seg_new[seg==4]=1
        seg_new[seg==1]=1
        segs.append(seg_new.flatten())

    # These are the brats 2019 gliomas
    # todo: Update this path
    file_path = '/data/brats_to_mni/' # Path to UCSF scans in MNI space
    files = [file_path + item for item in list(os.walk(file_path))[0][2]]

    for file in files:
        seg = sitk.GetArrayFromImage(sitk.ReadImage(file))
        segs.append(seg.flatten())

    return segs

def stitch_figure_pca_components():
    import PIL
    from PIL import Image  # 360
    from PIL import ImageDraw
    from PIL import ImageFont
    names = [work_dir + 'Figure - MDS_dr1V3_pca_' + str(n) + '.jpg' for n in range(360)]# [0:10]
    names = [work_dir + 'Figure - sum_ETZ.jpg', work_dir + 'extv2.jpg'] + names
    imgs = [Image.open(i) for i in names]

    width, height = imgs[0].size
    for i in range(len(imgs)):
        draw = ImageDraw.Draw(imgs[i])
        if i == 0:
            draw.text((10 * 2, 50 * 2), "Tumors per voxel (In-house)", font=ImageFont.truetype('FreeSans.ttf', 25), fill=(255, 255, 255), )
        elif i == 1:
            draw.text((10 * 2, 50 * 2), "Tumors per voxel (external data for PCA)", font=ImageFont.truetype('FreeSans.ttf', 25),
                      fill=(255, 255, 255), )
        else:
            draw.text((10 * 2, 50 * 2), "Component " + str(i-1), font=ImageFont.truetype('FreeSans.ttf', 25), fill=(255, 255, 255), )

    for i in range(len(imgs)):
        left = 0
        top = 40 * 2
        right = width - 160 * 2
        bottom = height - 40 * 2
        imgs[i] = imgs[i].crop((left, top, right, bottom))

    sep = Image.new("RGB", (width - 160 * 2, 1 * 2), color=(255,255,255, 255))

    imgs_comb = np.vstack([imgs[0]] + [imgs[1]] + [sep] + imgs[2:])
    imgs_comb = np.vstack([imgs[0]] + [imgs[1]] + [sep] + imgs[2:12])
    imgs_comb = Image.fromarray(imgs_comb)
    imgs_comb.save(work_dir + 'Figure - MDS_dr1V3_hr.png')

def set_grade_and_diagnosis(res):
    '''
    Set the WHO grades and tumor diagnosis to desired format for prediction models.
    Also saves descriptive statistics as presented in the paper
    '''
    res['glio'] = 0
    res['astro'] = 0
    res['mixed'] = 0
    res['oligo'] = 0
    res['WHO_3'] = 0
    res['WHO_4'] = 0
    res.loc[res['PA_diagnosis'] == 'glioblastoma multiforme', 'glio'] = 1
    res.loc[res['PA_diagnosis'] == 'glioblastoma wildtype', 'glio'] = 1
    res.loc[res['PA_diagnosis'] == 'astrocytoma gr III', 'astro'] = 1
    res.loc[res['PA_diagnosis'] == 'mixed gr III', 'mixed'] = 1
    res.loc[res['PA_diagnosis'] == 'oligodendroglioma gr III', 'oligo'] = 1
    res.loc[res['WHO_grade'] == 3, 'WHO_3'] = 1
    res.loc[res['WHO_grade'] == 4, 'WHO_4'] = 1
    res['bilat'] = (res[['lateralization_right', 'lateralization_left']] == 1).all(axis=1)
    res[res['from_set'] == 'etz'][
        ['age_T0', 'sex', 'education_Verhage', 'size', 'IDH1', 'WHO_3', 'WHO_4', 'glio', 'astro', 'oligo', 'mixed',
         'bilat', 'mixed'] + ['T0_' + item for item in c_scores]] \
        .describe().T.to_excel(work_dir + 'location_pcasample_characteristics2.xlsx')

    return res


def get_segmentations(nps, recalculate, name):
    pickled = work_dir + 'location_pcasegmentations_' + name + '.pkl'

    # If we have stored it as a pickle, load the pickle which is faster. Else create the pickle
    if os.path.isfile(pickled) and not recalculate:
        with open(pickled, 'rb') as f:
            segmentations, segmentations_keys, sizes  = pickle.load(f)

    else:
        segmentations = load_segmentations(nps) #todo: Replace this one with your own funciton to load segmentations

        segmentations_keys = list(segmentations.keys())
        segmentations = np.array(list(segmentations.values()), dtype=bool)

        print('get connected components')

        segmentations = segmentations.reshape(len(segmentations_keys),
                                              segmentations.shape[1] * segmentations.shape[2] * segmentations.shape[3])
        sizes = np.sum(segmentations, axis=1)

        with open(pickled, 'wb') as f:
            pickle.dump((segmentations, segmentations_keys, sizes,), f)

    names = []
    for item in segmentations_keys:
        if item[0].isdigit():
            names = names + ['ETZ']
        elif item.startswith('BraTS'):
            names = names + ['BraTS']
        else:
            print(item)

    return segmentations, segmentations_keys, names, sizes

def plot_sum(segmentations, demo_image, name=''):
    '''
    Sums over a subset of segmentations
    '''
    # segmentations, demo_image, name =segmentations[etz_keys], demo_image, 'etz'
    image_array = segmentations.reshape((segmentations.shape[0], 189, 233, 197)).sum(axis=0)
    image = sitk.GetImageFromArray(image_array)
    image.CopyInformation(demo_image)
    sitk.WriteImage(image, work_dir + 'location_pcasum_' + name + '.nii.gz')

    make_slice_plot(image_array, name + 'v2', work_dir + 'location_pca', img_min=np.nan, img_max=np.nan)

    return image_array


def get_atlas_overlap_generic(segmentations, atlas_name, recalculate=True, name=''):
    '''
    Calculates the overlap between an atlas and all segmentations
    Takes long on a single CPU, so we implemented it using multiprocessing.
    '''

    pickled = work_dir + 'location_pca' + atlas_name + '_' + name + '_pickle.pkl'

    if os.path.isfile(pickled) and not recalculate:
        with open(pickled, 'rb') as f:
            atlas_overlap, atlas, region_names = pickle.load(f)
            assert isinstance(atlas_overlap, list)
    else:
        atlas = work_dir + 'resampled_atlasses/revellab/atlases_resampledSander/' + atlas_name + '.nii.gz'
        atlas = sitk.GetArrayFromImage(sitk.ReadImage(atlas))

        areas = np.unique(atlas)
        n_areas = len(areas) - 1

        print(atlas_name)

        # Calculate overlap with all the semgentations.
        with multiprocessing.Pool(60) as pool:
            atlas_overlap = pool.map(functools.partial(calc_overlap, segmentations=segmentations, atlas=atlas),
                                     np.unique(atlas)[1:])
        assert isinstance(atlas_overlap, list)

        # Add atlas labels for later use
        if atlas_name.startswith('RandomAtlas'):
            region_names = pd.DataFrame()
            region_names['region'] = np.arange(n_areas) + 1
            region_names['label'] = [atlas_name + '_' + str(item) for item in np.arange(n_areas) + 1]
        elif atlas_name.endswith('MNI-maxprob-thr0-1mm-split_sander'):
            atlas_name = 'MNI-maxprob-thr25-1mm'
            region_names = work_dir + 'resampled_atlasses/revellab/atlasLabels/' + atlas_name + '.csv'
            region_names = pd.read_csv(region_names, header=1)
            region_names = pd.concat([region_names, region_names])
            region_names['region'] = list(np.arange(18) + 1)
            region_names.iloc[0:9, 1] = region_names.iloc[0:9]['label'] + '_L'
            region_names.iloc[9:, 1] = region_names.iloc[9:]['label'] + '_R'
        elif atlas_name.endswith('MNI-maxprob-thr0-1mm-only_hemisphere_sander'):
            region_names = pd.DataFrame()
            region_names['region'] = np.arange(n_areas) + 1
            region_names['label'] = np.array(['left', 'right'])
        else:
            region_names = work_dir + 'resampled_atlasses/revellab/atlasLabels/' + atlas_name + '.csv'
            region_names = pd.read_csv(region_names, header=1)
            region_names = region_names.drop_duplicates(subset=['label'])
            region_names = region_names[region_names['region'].isin(areas)]

        with open(pickled, 'wb') as f:
            pickle.dump((atlas_overlap, atlas, region_names), f)

    return atlas_overlap, atlas, region_names


def make_slice_plot(image, title, savedir, img_min=np.nan, img_max=np.nan):
    '''
    Creates 2d slices of 3D mris.
    This function is used to plot the sum of the tumors, and to plot the PCA components in 2D
    '''
    plt.style.use('dark_background')

    print('Plotting image shape', image.shape)
    if np.isnan(img_min):
        img_min = np.nanmin(image)
    if np.isnan(img_max):
        img_max = np.nanmax(image)

    image = image.astype(float)
    image[image == 0] = np.nan

    bg = sitk.GetArrayFromImage(sitk.ReadImage(
        "/home/sander/location_pcamni_icbm152_t1_tal_nlin_sym_09a.nii"))

    indices = np.linspace(40, image.shape[2] - 40, num=8).astype(int)[::-1]
    plt.clf()
    plt.figure()
    fig, axes = plt.subplots(nrows=1, ncols=len(indices) + 1, figsize=(30, 5))
    for i, ind in enumerate(indices):
        slice = image[:, :, ind]
        slice = np.flip(slice, axis=0)
        bg_slice = bg[:, :, ind]
        bg_slice = np.flip(bg_slice, axis=0)
        axes[i].imshow(bg_slice, cmap='gray', alpha=1)
        img = axes[i].imshow(slice, vmin=img_min, vmax=img_max, cmap='viridis')
        axes[i].axis('off')

    frontv = len(indices)
    axes[frontv].imshow(np.flip(bg[80, :, :], axis=0), cmap='gray', alpha=1)
    # axes[frontv].imshow(np.flip(image[80, :, :], axis=0),  vmin=img_min, vmax=img_max, cmap='viridis')
    axes[frontv].axis('off')
    for ind in indices:
        axes[frontv].axvline(x=image.shape[2] - ind, color='b', label='axvline - full height')

    plt.tight_layout()
    cbar = fig.colorbar(img, aspect=10, ticks=[img_min, img_max], shrink=0.6, ax=axes.ravel().tolist())
    cbar.outline.set_visible(False)

    plt.savefig(savedir + title + '.jpg')
    plt.show()
    plt.clf()

    plt.style.use('default')

def calc_overlap(j, segmentations, atlas):
    print('overlap', j)

    print('multiply', j)
    seg_times_atlas = segmentations.reshape((len(segmentations), 189, 233, 197)) * (
            (atlas == j) / (atlas == j).sum())
    print('sum', j)
    res = seg_times_atlas.sum(axis=(1, 2, 3))

    print('done', j)

    return res

if __name__ == "__main__":


    run()
