# Supplementary material for: Predicting Cognitive Functioning for Patients with a High-Grade Glioma: Evaluating Different Representations of Tumor Location in a Common Space
Source: Neuroinformatics. 2024 Jun 20;22(3):329–52. doi: 10.1007/s12021-024-09671-9 (PMC11329426; doi:10.1007/s12021-024-09671-9)
Supplement: Supplementary file 3 — Supplementary file3 (XLSX 466 KB) [file 12021_2024_9671_MOESM3_ESM.xlsx]

## Sheet: Sheet1
Outcome measure	R2	params	Representation	Number of dimensions	type	R2 size	Improvement over size
Stroop interference ratio	-0.0090293	{'model__alpha': 0.4, 'model__l1_ratio': 0.9}	Random Atlas 96	96	RandomAtlas	-0.0090293	0
Stroop interference ratio	-0.0090293	{'model__alpha': 0.4, 'model__l1_ratio': 0.6}	Random Atlas 7	7	RandomAtlas	-0.0090293	0
Stroop interference ratio	-0.0090293	{'model__alpha': 0.4, 'model__l1_ratio': 1}	pca_116_dr1V3_pca	116	PCA	-0.0090293	0
Stroop interference ratio	-0.0090293	{'model__alpha': 0.4, 'model__l1_ratio': 0.6}	Random Atlas 17	17	RandomAtlas	-0.0090293	0
Stroop interference ratio	-0.0090293	{'model__alpha': 0.4, 'model__l1_ratio': 0.9}	Random Atlas 18	18	RandomAtlas	-0.0090293	0
Stroop interference ratio	-0.0090293	{'model__alpha': 0.4, 'model__l1_ratio': 0.6}	Random Atlas 10	10	RandomAtlas	-0.0090293	0
Stroop interference ratio	-0.0090293	{'model__alpha': 0.4, 'model__l1_ratio': 1}	Random Atlas 91	91	RandomAtlas	-0.0090293	0
Stroop interference ratio	-0.0186977	{'model__alpha': 0.4, 'model__l1_ratio': 0.6}	Random Atlas 166	166	RandomAtlas	-0.0090293	-0.00966845
Stroop interference ratio	-0.0090293	{'model__alpha': 0.4, 'model__l1_ratio': 0.9}	Random Atlas 25	25	RandomAtlas	-0.0090293	0
Stroop interference ratio	-0.00899648	{'model__alpha': 0.4, 'model__l1_ratio': 0.9}	Random Atlas 169	169	RandomAtlas	-0.0090293	3.28173e-05
Stroop interference ratio	-0.0090293	{'model__alpha': 0.4, 'model__l1_ratio': 0.9}	Random Atlas 204	204	RandomAtlas	-0.0090293	0
Stroop interference ratio	-0.0090293	{'model__alpha': 0.4, 'model__l1_ratio': 0.9}	Random Atlas 113	113	RandomAtlas	-0.0090293	0
Stroop interference ratio	-0.00864515	{'model__alpha': 0.4, 'model__l1_ratio': 0.4}	Random Atlas 65	65	RandomAtlas	-0.0090293	0.000384151
Stroop interference ratio	-0.0161732	{'model__alpha': 0.4, 'model__l1_ratio': 0.6}	Random Atlas 3	3	RandomAtlas	-0.0090293	-0.00714395
Stroop interference ratio	-0.0112309	{'model__alpha': 0.4, 'model__l1_ratio': 0.9}	Random Atlas 140	140	RandomAtlas	-0.0090293	-0.00220156
Stroop interference ratio	-0.0090293	{'model__alpha': 0.4, 'model__l1_ratio': 1}	Random Atlas 45	45	RandomAtlas	-0.0090293	0
Stroop interference ratio	-0.0200629	{'model__alpha': 0.4, 'model__l1_ratio': 0.6}	Random Atlas 9	9	RandomAtlas	-0.0090293	-0.0110336
Stroop interference ratio	-0.0090293	{'model__alpha': 0.4, 'model__l1_ratio': 0.9}	Random Atlas 100	100	RandomAtlas	-0.0090293	0
Stroop interference ratio	-0.0174953	{'model__alpha': 0.6, 'model__l1_ratio': 0.9}	Random Atlas 200	200	RandomAtlas	-0.0090293	-0.00846601
Stroop interference ratio	-0.0090293	{'model__alpha': 0.4, 'model__l1_ratio': 0.9}	Random Atlas 116	116	RandomAtlas	-0.0090293	0
Stroop interference ratio	-0.0165854	{'model__alpha': 0.4, 'model__l1_ratio': 0.9}	Random Atlas 10	10	RandomAtlas	-0.0090293	-0.00755607
Stroop interference ratio	-0.0090293	{'model__alpha': 0.4, 'model__l1_ratio': 0.9}	Random Atlas 3	3	RandomAtlas	-0.0090293	0
Stroop interference ratio	-0.0090293	{'model__alpha': 0.4, 'model__l1_ratio': 0.9}	Random Atlas 25	25	RandomAtlas	-0.0090293	0
Stroop interference ratio	-0.0090293	{'model__alpha': 0.4, 'model__l1_ratio': 0.6}	Random Atlas 14	14	RandomAtlas	-0.0090293	0
Stroop interference ratio	-0.0129195	{'model__alpha': 0.6, 'model__l1_ratio': 0.9}	Random Atlas 298	298	RandomAtlas	-0.0090293	-0.00389023
Stroop interference ratio	-0.0090293	{'model__alpha': 0.4, 'model__l1_ratio': 0.9}	Random Atlas 79	79	RandomAtlas	-0.0090293	0
Stroop interference ratio	-0.0090293	{'model__alpha': 0.4, 'model__l1_ratio': 0.6}	Random Atlas 12	12	RandomAtlas	-0.0090293	0
Stroop interference ratio	-0.0090293	{'model__alpha': 0.4, 'model__l1_ratio': 0.6}	Random Atlas 2	2	RandomAtlas	-0.0090293	0
Stroop interference ratio	-0.010879	{'model__alpha': 0.6, 'model__l1_ratio': 0.9}	Random Atlas 200	200	RandomAtlas	-0.0090293	-0.00184969
Stroop interference ratio	-0.0090293	{'model__alpha': 0.4, 'model__l1_ratio': 0.6}	Random Atlas 7	7	RandomAtlas	-0.0090293	0
Stroop interference ratio	-0.0090293	{'model__alpha': 0.4, 'model__l1_ratio': 0.6}	Random Atlas 10	10	RandomAtlas	-0.0090293	0
Stroop interference ratio	-0.0090293	{'model__alpha': 0.4, 'model__l1_ratio': 0.9}	Random Atlas 14	14	RandomAtlas	-0.0090293	0
Stroop interference ratio	-0.0090293	{'model__alpha': 0.4, 'model__l1_ratio': 0.9}	Random Atlas 21	21	RandomAtlas	-0.0090293	0
Stroop interference ratio	-0.0090293	{'model__alpha': 0.4, 'model__l1_ratio': 1}	Random Atlas 91	91	RandomAtlas	-0.0090293	0
Stroop interference ratio	-0.0104268	{'model__alpha': 0.4, 'model__l1_ratio': 0.6}	Random Atlas 17	17	RandomAtlas	-0.0090293	-0.00139751
Stroop interference ratio	-0.0090293	{'model__alpha': 0.4, 'model__l1_ratio': 0.9}	Random Atlas 12	12	RandomAtlas	-0.0090293	0
Stroop interference ratio	-0.0333895	{'model__alpha': 0.4, 'model__l1_ratio': 1}	Random Atlas 204	204	RandomAtlas	-0.0090293	-0.0243602
Stroop interference ratio	-0.0090293	{'model__alpha': 0.4, 'model__l1_ratio': 0.9}	Random Atlas 65	65	RandomAtlas	-0.0090293	0
Stroop interference ratio	-0.0090293	{'model__alpha': 0.4, 'model__l1_ratio': 0.9}	Random Atlas 37	37	RandomAtlas	-0.0090293	0
Stroop interference ratio	-0.0090293	{'model__alpha': 0.4, 'model__l1_ratio': 0.6}	Random Atlas 2	2	RandomAtlas	-0.0090293	0
Stroop interference ratio	-0.0167776	{'model__alpha': 0.4, 'model__l1_ratio': 0.9}	Random Atlas 9	9	RandomAtlas	-0.0090293	-0.00774829
Stroop interference ratio	-0.0152303	{'model__alpha': 0.6, 'model__l1_ratio': 0.4}	Random Atlas 300	300	RandomAtlas	-0.0090293	-0.00620097
Stroop interference ratio	-0.0090293	{'model__alpha': 0.4, 'model__l1_ratio': 0.6}	Random Atlas 7	7	RandomAtlas	-0.0090293	0
Stroop interference ratio	-0.012154	{'model__alpha': 0.4, 'model__l1_ratio': 1}	Random Atlas 54	54	RandomAtlas	-0.0090293	-0.00312467
Stroop interference ratio	-0.0090293	{'model__alpha': 0.4, 'model__l1_ratio': 0.9}	Random Atlas 204	204	RandomAtlas	-0.0090293	0
Stroop interference ratio	-0.0090293	{'model__alpha': 0.4, 'model__l1_ratio': 0.9}	Random Atlas 37	37	RandomAtlas	-0.0090293	0
Stroop interference ratio	-0.0366105	{'model__alpha': 0.4, 'model__l1_ratio': 0.9}	MNI maxprob per hemisphere	18	atlas	-0.0090293	-0.0275812
Stroop interference ratio	-0.0167811	{'model__alpha': 0.4, 'model__l1_ratio': 1}	Random Atlas 300	300	RandomAtlas	-0.0090293	-0.00775179
Stroop interference ratio	-0.0222702	{'model__alpha': 0.4, 'model__l1_ratio': 1}	Random Atlas 246	246	RandomAtlas	-0.0090293	-0.0132409
Stroop interference ratio	-0.0335435	{'model__alpha': 0.4, 'model__l1_ratio': 0.9}	Random Atlas 14	14	RandomAtlas	-0.0090293	-0.0245142
Stroop interference ratio	-0.00912252	{'model__alpha': 0.4, 'model__l1_ratio': 0.9}	Random Atlas 31	31	RandomAtlas	-0.0090293	-9.32234e-05
Stroop interference ratio	-0.0215962	{'model__alpha': 0.4, 'model__l1_ratio': 0.6}	Random Atlas 21	21	RandomAtlas	-0.0090293	-0.0125669
Stroop interference ratio	-0.0090293	{'model__alpha': 0.4, 'model__l1_ratio': 0.6}	Random Atlas 12	12	RandomAtlas	-0.0090293	0
Stroop interference ratio	-0.0090293	{'model__alpha': 0.4, 'model__l1_ratio': 0.9}	Random Atlas 200	200	RandomAtlas	-0.0090293	0
Stroop interference ratio	-0.0090293	{'model__alpha': 0.4, 'model__l1_ratio': 0.9}	Random Atlas 91	91	RandomAtlas	-0.0090293	0
Stroop interference ratio	-0.0103845	{'model__alpha': 0.4, 'model__l1_ratio': 0.9}	Random Atlas 298	298	RandomAtlas	-0.0090293	-0.00135522
Stroop interference ratio	-0.0110538	{'model__alpha': 0.4, 'model__l1_ratio': 1}	Random Atlas 360	360	RandomAtlas	-0.0090293	-0.00202446
Stroop interference ratio	-0.0090293	{'model__alpha': 0.4, 'model__l1_ratio': 0.6}	Random Atlas 54	54	RandomAtlas	-0.0090293	0
Stroop interference ratio	-0.0090293	{'model__alpha': 0.4, 'model__l1_ratio': 0.6}	Random Atlas 3	3	RandomAtlas	-0.0090293	0
Stroop interference ratio	-0.0090293	{'model__alpha': 0.4, 'model__l1_ratio': 0.9}	Random Atlas 79	79	RandomAtlas	-0.0090293	0
Stroop interference ratio	-0.0090293	{'model__alpha': 0.4, 'model__l1_ratio': 0.9}	Random Atlas 140	140	RandomAtlas	-0.0090293	0
Stroop interference ratio	-0.0090293	{'model__alpha': 0.4, 'model__l1_ratio': 0.9}	Yeo 17 networks	17	atlas	-0.0090293	0
Stroop interference ratio	-0.0116198	{'model__alpha': 0.6, 'model__l1_ratio': 0.4}	AAL3v1	166	atlas	-0.0090293	-0.00259051
Stroop interference ratio	-0.0139144	{'model__alpha': 0.4, 'model__l1_ratio': 0.9}	Random Atlas 100	100	RandomAtlas	-0.0090293	-0.00488505
Stroop interference ratio	0.0037827	{'model__alpha': 0.4, 'model__l1_ratio': 0.4}	pca_10_dr1V3_pca	10	PCA	-0.0090293	0.012812
Stroop interference ratio	-0.0152882	{'model__alpha': 0.4, 'model__l1_ratio': 0.9}	Random Atlas 116	116	RandomAtlas	-0.0090293	-0.00625886
Stroop interference ratio	-0.0090293	{'model__alpha': 0.4, 'model__l1_ratio': 0.9}	Random Atlas 45	45	RandomAtlas	-0.0090293	0
Stroop interference ratio	-0.0121211	{'model__alpha': 0.6, 'model__l1_ratio': 0.9}	Brainnetome	246	atlas	-0.0090293	-0.00309176
Stroop interference ratio	-0.0090293	{'model__alpha': 0.4, 'model__l1_ratio': 0.9}	Random Atlas 100	100	RandomAtlas	-0.0090293	0
Stroop interference ratio	-0.0090293	{'model__alpha': 0.4, 'model__l1_ratio': 0.9}	Random Atlas 140	140	RandomAtlas	-0.0090293	0
Stroop interference ratio	-0.0090293	{'model__alpha': 0.4, 'model__l1_ratio': 0.6}	Random Atlas 3	3	RandomAtlas	-0.0090293	0
Stroop interference ratio	-0.0090293	{'model__alpha': 0.4, 'model__l1_ratio': 1}	Random Atlas 200	200	RandomAtlas	-0.0090293	0
Stroop interference ratio	-0.0090293	{'model__alpha': 0.4, 'model__l1_ratio': 1}	Random Atlas 298	298	RandomAtlas	-0.0090293	0
Stroop interference ratio	-0.00989496	{'model__alpha': 0.4, 'model__l1_ratio': 0.6}	Random Atlas 12	12	RandomAtlas	-0.0090293	-0.000865658
Stroop interference ratio	-0.0090293	{'model__alpha': 0.4, 'model__l1_ratio': 0.6}	Random Atlas 2	2	RandomAtlas	-0.0090293	0
Stroop interference ratio	-0.0090293	{'model__alpha': 0.4, 'model__l1_ratio': 0.9}	Random Atlas 14	14	RandomAtlas	-0.0090293	0
Stroop interference ratio	-0.0090293	{'model__alpha': 0.4, 'model__l1_ratio': 0.9}	Random Atlas 65	65	RandomAtlas	-0.0090293	0
Stroop interference ratio	-0.0090293	{'model__alpha': 0.4, 'model__l1_ratio': 0.6}	Random Atlas 18	18	RandomAtlas	-0.0090293	0
Stroop interference ratio	-0.00905864	{'model__alpha': 0.4, 'model__l1_ratio': 0.6}	Random Atlas 9	9	RandomAtlas	-0.0090293	-2.93401e-05
Stroop interference ratio	-0.0090293	{'model__alpha': 0.4, 'model__l1_ratio': 1}	Random Atlas 96	96	RandomAtlas	-0.0090293	0
Stroop interference ratio	-0.0124933	{'model__alpha': 0.4, 'model__l1_ratio': 1}	Random Atlas 200	200	RandomAtlas	-0.0090293	-0.00346402
Stroop interference ratio	-0.0090293	{'model__alpha': 0.4, 'model__l1_ratio': 0.6}	Random Atlas 7	7	RandomAtlas	-0.0090293	0
Stroop interference ratio	-0.0090293	{'model__alpha': 0.4, 'model__l1_ratio': 0.9}	Random Atlas 17	17	RandomAtlas	-0.0090293	0
Stroop interference ratio	-0.0090293	{'model__alpha': 0.4, 'model__l1_ratio': 0.6}	Random Atlas 10	10	RandomAtlas	-0.0090293	0
Stroop interference ratio	-0.0090293	{'model__alpha': 0.4, 'model__l1_ratio': 0.6}	Random Atlas 3	3	RandomAtlas	-0.0090293	0
Stroop interference ratio	-0.0090293	{'model__alpha': 0.4, 'model__l1_ratio': 0.6}	Random Atlas 25	25	RandomAtlas	-0.0090293	0
Stroop interference ratio	-0.0090293	{'model__alpha': 0.4, 'model__l1_ratio': 0.9}	Random Atlas 169	169	RandomAtlas	-0.0090293	0
Stroop interference ratio	-0.0090293	{'model__alpha': 0.4, 'model__l1_ratio': 0.9}	Random Atlas 79	79	RandomAtlas	-0.0090293	0
Stroop interference ratio	-0.0090293	{'model__alpha': 0.4, 'model__l1_ratio': 0.9}	Random Atlas 204	204	RandomAtlas	-0.0090293	0
Stroop interference ratio	-0.0090293	{'model__alpha': 0.4, 'model__l1_ratio': 0.9}	Random Atlas 113	113	RandomAtlas	-0.0090293	0
Stroop interference ratio	-0.0090293	{'model__alpha': 0.4, 'model__l1_ratio': 0.9}	Random Atlas 25	25	RandomAtlas	-0.0090293	0
Stroop interference ratio	-0.0090293	{'model__alpha': 0.4, 'model__l1_ratio': 0.6}	Random Atlas 10	10	RandomAtlas	-0.0090293	0
Stroop interference ratio	-0.0090293	{'model__alpha': 0.4, 'model__l1_ratio': 0.9}	Random Atlas 91	91	RandomAtlas	-0.0090293	0
Stroop interference ratio	-0.0090293	{'model__alpha': 0.4, 'model__l1_ratio': 1}	Random Atlas 166	166	RandomAtlas	-0.0090293	0
Stroop interference ratio	-0.0090293	{'model__alpha': 0.4, 'model__l1_ratio': 1}	Random Atlas 360	360	RandomAtlas	-0.0090293	0
Stroop interference ratio	-0.0282137	{'model__alpha': 0.4, 'model__l1_ratio': 0.6}	Random Atlas 7	7	RandomAtlas	-0.0090293	-0.0191844
Stroop interference ratio	-0.0090293	{'model__alpha': 0.4, 'model__l1_ratio': 0.6}	Random Atlas 14	14	RandomAtlas	-0.0090293	0
Stroop interference ratio	-0.0367796	{'model__alpha': 0.1, 'model__l1_ratio': 0.6}	Random Atlas 21	21	RandomAtlas	-0.0090293	-0.0277503
Stroop interference ratio	-0.0090293	{'model__alpha': 0.4, 'model__l1_ratio': 0.9}	Random Atlas 54	54	RandomAtlas	-0.0090293	0
Stroop interference ratio	-0.0116671	{'model__alpha': 0.4, 'model__l1_ratio': 1}	Random Atlas 200	200	RandomAtlas	-0.0090293	-0.00263785
Stroop interference ratio	-0.0090293	{'model__alpha': 0.4, 'model__l1_ratio': 0.9}	Random Atlas 31	31	RandomAtlas	-0.0090293	0
Stroop interference ratio	-0.0114783	{'model__alpha': 0.4, 'model__l1_ratio': 0.9}	Random Atlas 21	21	RandomAtlas	-0.0090293	-0.00244905
Stroop interference ratio	-0.0090293	{'model__alpha': 0.4, 'model__l1_ratio': 0.9}	Random Atlas 12	12	RandomAtlas	-0.0090293	0
Stroop interference ratio	-0.0090293	{'model__alpha': 0.4, 'model__l1_ratio': 0.9}	Random Atlas 37	37	RandomAtlas	-0.0090293	0
Stroop interference ratio	-0.0090293	{'model__alpha': 0.4, 'model__l1_ratio': 0.9}	Random Atlas 2	2	RandomAtlas	-0.0090293	0
Stroop interference ratio	-0.0125579	{'model__alpha': 0.4, 'model__l1_ratio': 0.9}	Random Atlas 37	37	RandomAtlas	-0.0090293	-0.00352862
Stroop interference ratio	-0.0090293	{'model__alpha': 0.4, 'model__l1_ratio': 1}	Random Atlas 246	246	RandomAtlas	-0.0090293	0
Stroop interference ratio	-0.0090293	{'model__alpha': 0.4, 'model__l1_ratio': 0.9}	Random Atlas 14	14	RandomAtlas	-0.0090293	0
Stroop interference ratio	-0.0090293	{'model__alpha': 0.4, 'model__l1_ratio': 0.9}	Random Atlas 54	54	RandomAtlas	-0.0090293	0
Stroop interference ratio	-0.0090293	{'model__alpha': 0.4, 'model__l1_ratio': 0.9}	Random Atlas 140	140	RandomAtlas	-0.0090293	0
Stroop interference ratio	-0.0221689	{'model__alpha': 0.6, 'model__l1_ratio': 0.9}	Random Atlas 204	204	RandomAtlas	-0.0090293	-0.0131396
Stroop interference ratio	-0.0090293	{'model__alpha': 0.4, 'model__l1_ratio': 0.6}	Random Atlas 3	3	RandomAtlas	-0.0090293	0
Stroop interference ratio	-0.0090293	{'model__alpha': 0.4, 'model__l1_ratio': 0.9}	Random Atlas 79	79	RandomAtlas	-0.0090293	0
Stroop interference ratio	-0.0090293	{'model__alpha': 0.4, 'model__l1_ratio': 0.9}	Random Atlas 300	300	RandomAtlas	-0.0090293	0
Stroop interference ratio	-0.0090293	{'model__alpha': 0.4, 'model__l1_ratio': 0.6}	Random Atlas 9	9	RandomAtlas	-0.0090293	0
Stroop interference ratio	-0.00913966	{'model__alpha': 0.4, 'model__l1_ratio': 0.9}	Random Atlas 204	204	RandomAtlas	-0.0090293	-0.000110364
Stroop interference ratio	-0.0090293	{'model__alpha': 0.4, 'model__l1_ratio': 0.9}	Random Atlas 65	65	RandomAtlas	-0.0090293	0
Stroop interference ratio	-0.0217351	{'model__alpha': 0.4, 'model__l1_ratio': 0.9}	Random Atlas 91	91	RandomAtlas	-0.0090293	-0.0127058
Stroop interference ratio	-0.0090293	{'model__alpha': 0.4, 'model__l1_ratio': 0.9}	Random Atlas 166	166	RandomAtlas	-0.0090293	0
Stroop interference ratio	-0.0090293	{'model__alpha': 0.4, 'model__l1_ratio': 0.6}	Random Atlas 10	10	RandomAtlas	-0.0090293	0
Stroop interference ratio	-0.0090293	{'model__alpha': 0.4, 'model__l1_ratio': 0.9}	Random Atlas 298	298	RandomAtlas	-0.0090293	0
Stroop interference ratio	-0.0090293	{'model__alpha': 0.4, 'model__l1_ratio': 0.9}	Random Atlas 91	91	RandomAtlas	-0.0090293	0
Stroop interference ratio	-0.0090293	{'model__alpha': 0.4, 'model__l1_ratio': 0.9}	Random Atlas 360	360	RandomAtlas	-0.0090293	0
Stroop interference ratio	-0.0108759	{'model__alpha': 0.6, 'model__l1_ratio': 0.9}	Random Atlas 300	300	RandomAtlas	-0.0090293	-0.00184663
Stroop interference ratio	-0.0175562	{'model__alpha': 1, 'model__l1_ratio': 0}	Random Atlas 7	7	RandomAtlas	-0.0090293	-0.00852693
Stroop interference ratio	-0.0090293	{'model__alpha': 0.4, 'model__l1_ratio': 1}	Random Atlas 360	360	RandomAtlas	-0.0090293	0
Stroop interference ratio	-0.0090293	{'model__alpha': 0.4, 'model__l1_ratio': 0.9}	Random Atlas 54	54	RandomAtlas	-0.0090293	0
Stroop interference ratio	-0.0090293	{'model__alpha': 0.4, 'model__l1_ratio': 0.9}	Random Atlas 37	37	RandomAtlas	-0.0090293	0
Stroop interference ratio	-0.0104825	{'model__alpha': 0.4, 'model__l1_ratio': 1}	Random Atlas 246	246	RandomAtlas	-0.0090293	-0.00145325
Stroop interference ratio	-0.0090293	{'model__alpha': 0.4, 'model__l1_ratio': 0.9}	Random Atlas 31	31	RandomAtlas	-0.0090293	0
Stroop interference ratio	-0.0105861	{'model__alpha': 0.4, 'model__l1_ratio': 0.6}	Random Atlas 21	21	RandomAtlas	-0.0090293	-0.00155675
Stroop interference ratio	-0.0090293	{'model__alpha': 0.4, 'model__l1_ratio': 0.9}	Random Atlas 298	298	RandomAtlas	-0.0090293	0
Stroop interference ratio	-0.00967936	{'model__alpha': 0.4, 'model__l1_ratio': 0.9}	Random Atlas 116	116	RandomAtlas	-0.0090293	-0.000650065
Stroop interference ratio	-0.00969169	{'model__alpha': 0.4, 'model__l1_ratio': 1}	Random Atlas 79	79	RandomAtlas	-0.0090293	-0.00066239
Stroop interference ratio	-0.010687	{'model__alpha': 0.4, 'model__l1_ratio': 0.9}	Random Atlas 3	3	RandomAtlas	-0.0090293	-0.00165774
Stroop interference ratio	-0.0090293	{'model__alpha': 0.4, 'model__l1_ratio': 0.9}	Random Atlas 96	96	RandomAtlas	-0.0090293	0
Stroop interference ratio	-0.0090293	{'model__alpha': 0.4, 'model__l1_ratio': 0.9}	Random Atlas 140	140	RandomAtlas	-0.0090293	0
Stroop interference ratio	-0.0090293	{'model__alpha': 0.4, 'model__l1_ratio': 0.9}	Random Atlas 204	204	RandomAtlas	-0.0090293	0
Stroop interference ratio	0.000917445	{'model__alpha': 0.4, 'model__l1_ratio': 0.4}	pca_12_dr1V3_pca	12	PCA	-0.0090293	0.00994674
Stroop interference ratio	-0.0090293	{'model__alpha': 0.4, 'model__l1_ratio': 0.9}	Random Atlas 65	65	RandomAtlas	-0.0090293	0
Stroop interference ratio	-0.00854477	{'model__alpha': 0.4, 'model__l1_ratio': 0.6}	HarvardOxford	113	atlas	-0.0090293	0.000484526
Stroop interference ratio	-0.0119266	{'model__alpha': 0.4, 'model__l1_ratio': 0.6}	Random Atlas 9	9	RandomAtlas	-0.0090293	-0.00289726
Stroop interference ratio	-0.0090293	{'model__alpha': 0.4, 'model__l1_ratio': 0.9}	Random Atlas 45	45	RandomAtlas	-0.0090293	0
Stroop interference ratio	-0.0090293	{'model__alpha': 0.4, 'model__l1_ratio': 0.9}	Random Atlas 91	91	RandomAtlas	-0.0090293	0
Stroop interference ratio	-0.0238642	{'model__alpha': 0.4, 'model__l1_ratio': 0.6}	Random Atlas 10	10	RandomAtlas	-0.0090293	-0.0148349
Stroop interference ratio	-0.0090293	{'model__alpha': 0.4, 'model__l1_ratio': 0.9}	Random Atlas 166	166	RandomAtlas	-0.0090293	0
Stroop interference ratio	-0.0114386	{'model__alpha': 0.4, 'model__l1_ratio': 1}	Random Atlas 200	200	RandomAtlas	-0.0090293	-0.00240934
Stroop interference ratio	-0.0090293	{'model__alpha': 0.4, 'model__l1_ratio': 0.6}	Random Atlas 25	25	RandomAtlas	-0.0090293	0
Stroop interference ratio	-0.0125754	{'model__alpha': 0.4, 'model__l1_ratio': 0.9}	Random Atlas 3	3	RandomAtlas	-0.0090293	-0.00354613
Stroop interference ratio	-0.0108546	{'model__alpha': 0.4, 'model__l1_ratio': 0.9}	Random Atlas 18	18	RandomAtlas	-0.0090293	-0.00182535
Stroop interference ratio	-0.0090293	{'model__alpha': 0.4, 'model__l1_ratio': 1}	Random Atlas 246	246	RandomAtlas	-0.0090293	0
Stroop interference ratio	-0.0090293	{'model__alpha': 0.4, 'model__l1_ratio': 1}	Random Atlas 300	300	RandomAtlas	-0.0090293	0
Stroop interference ratio	-0.0066633	{'model__alpha': 0.4, 'model__l1_ratio': 0.6}	OASIS DKT	91	atlas	-0.0090293	0.002366
Stroop interference ratio	-0.0090293	{'model__alpha': 0.4, 'model__l1_ratio': 0.9}	Random Atlas 100	100	RandomAtlas	-0.0090293	0
Stroop interference ratio	-0.0125301	{'model__alpha': 0.9, 'model__l1_ratio': 0.1}	Random Atlas 45	45	RandomAtlas	-0.0090293	-0.00350079
Stroop interference ratio	-0.0090293	{'model__alpha': 0.4, 'model__l1_ratio': 0.9}	Random Atlas 21	21	RandomAtlas	-0.0090293	0
Stroop interference ratio	-0.0090293	{'model__alpha': 0.4, 'model__l1_ratio': 0.6}	pca_3_dr1V3_pca	3	PCA	-0.0090293	0
Stroop interference ratio	-0.0561644	{'model__alpha': 0.4, 'model__l1_ratio': 0.9}	Random Atlas 116	116	RandomAtlas	-0.0090293	-0.0471351
Stroop interference ratio	-0.0090293	{'model__alpha': 0.4, 'model__l1_ratio': 0.6}	Random Atlas 17	17	RandomAtlas	-0.0090293	0
Stroop interference ratio	-0.0124878	{'model__alpha': 0.4, 'model__l1_ratio': 0.9}	Random Atlas 31	31	RandomAtlas	-0.0090293	-0.00345845
Stroop interference ratio	-0.0118205	{'model__alpha': 0.4, 'model__l1_ratio': 0.9}	Random Atlas 79	79	RandomAtlas	-0.0090293	-0.0027912
Stroop interference ratio	-0.0090293	{'model__alpha': 0.4, 'model__l1_ratio': 0.6}	Random Atlas 12	12	RandomAtlas	-0.0090293	0
Stroop interference ratio	-0.00943059	{'model__alpha': 0.4, 'model__l1_ratio': 0.9}	Random Atlas 18	18	RandomAtlas	-0.0090293	-0.000401287
Stroop interference ratio	-0.00925663	{'model__alpha': 0.4, 'model__l1_ratio': 1}	Random Atlas 200	200	RandomAtlas	-0.0090293	-0.000227329
Stroop interference ratio	-0.0201412	{'model__alpha': 0.4, 'model__l1_ratio': 0.9}	Random Atlas 14	14	RandomAtlas	-0.0090293	-0.0111119
Stroop interference ratio	-0.0090293	{'model__alpha': 0.4, 'model__l1_ratio': 0.6}	Random Atlas 21	21	RandomAtlas	-0.0090293	0
Stroop interference ratio	-0.00839491	{'model__alpha': 0.6, 'model__l1_ratio': 0.4}	Random Atlas 298	298	RandomAtlas	-0.0090293	0.00063439
Stroop interference ratio	-0.0111034	{'model__alpha': 0.4, 'model__l1_ratio': 0.6}	Random Atlas 12	12	RandomAtlas	-0.0090293	-0.00207406
Stroop interference ratio	-0.0127927	{'model__alpha': 0.4, 'model__l1_ratio': 0.9}	Random Atlas 2	2	RandomAtlas	-0.0090293	-0.00376344
Stroop interference ratio	-0.00873472	{'model__alpha': 0.4, 'model__l1_ratio': 0.9}	Random Atlas 18	18	RandomAtlas	-0.0090293	0.000294582
Stroop interference ratio	-0.0090293	{'model__alpha': 0.4, 'model__l1_ratio': 0.6}	Random Atlas 7	7	RandomAtlas	-0.0090293	0
Stroop interference ratio	-0.0090293	{'model__alpha': 0.4, 'model__l1_ratio': 1}	Random Atlas 300	300	RandomAtlas	-0.0090293	0
Stroop interference ratio	-0.0142304	{'model__alpha': 0.4, 'model__l1_ratio': 0.6}	Random Atlas 17	17	RandomAtlas	-0.0090293	-0.00520107
Stroop interference ratio	-0.0090293	{'model__alpha': 0.4, 'model__l1_ratio': 1}	Random Atlas 140	140	RandomAtlas	-0.0090293	0
Stroop interference ratio	-0.0133614	{'model__alpha': 0.6, 'model__l1_ratio': 0.9}	Random Atlas 166	166	RandomAtlas	-0.0090293	-0.00433209
Stroop interference ratio	-0.0166631	{'model__alpha': 0.4, 'model__l1_ratio': 0.9}	Random Atlas 96	96	RandomAtlas	-0.0090293	-0.00763378
Stroop interference ratio	-0.0090293	{'model__alpha': 0.4, 'model__l1_ratio': 0.9}	Random Atlas 91	91	RandomAtlas	-0.0090293	0
Stroop interference ratio	-0.0100672	{'model__alpha': 0.4, 'model__l1_ratio': 0.9}	Random Atlas 113	113	RandomAtlas	-0.0090293	-0.00103795
Stroop interference ratio	-0.00936535	{'model__alpha': 0.4, 'model__l1_ratio': 0.9}	Random Atlas 169	169	RandomAtlas	-0.0090293	-0.000336049
Stroop interference ratio	-0.0090293	{'model__alpha': 0.4, 'model__l1_ratio': 0.6}	Random Atlas 9	9	RandomAtlas	-0.0090293	0
Stroop interference ratio	-0.0118875	{'model__alpha': 0.4, 'model__l1_ratio': 0.6}	Random Atlas 116	116	RandomAtlas	-0.0090293	-0.00285816
Stroop interference ratio	-0.0090293	{'model__alpha': 0.6, 'model__l1_ratio': 0.9}	Random Atlas 360	360	RandomAtlas	-0.0090293	0
Stroop interference ratio	-0.0090293	{'model__alpha': 0.4, 'model__l1_ratio': 1}	Random Atlas 166	166	RandomAtlas	-0.0090293	0
Stroop interference ratio	-0.0090293	{'model__alpha': 0.4, 'model__l1_ratio': 0.9}	Random Atlas 113	113	RandomAtlas	-0.0090293	0
Stroop interference ratio	-0.0142747	{'model__alpha': 0.4, 'model__l1_ratio': 0.4}	Random Atlas 100	100	RandomAtlas	-0.0090293	-0.0052454
Stroop interference ratio	-0.0090293	{'model__alpha': 0.4, 'model__l1_ratio': 0.9}	Random Atlas 169	169	RandomAtlas	-0.0090293	0
Stroop interference ratio	-0.0117159	{'model__alpha': 0.6, 'model__l1_ratio': 0.4}	Random Atlas 25	25	RandomAtlas	-0.0090293	-0.00268659
Stroop interference ratio	-0.0137068	{'model__alpha': 0.4, 'model__l1_ratio': 0.6}	pca_100_dr1V3_pca	100	PCA	-0.0090293	-0.00467746
Stroop interference ratio	-0.0090293	{'model__alpha': 0.4, 'model__l1_ratio': 0.9}	Random Atlas 25	25	RandomAtlas	-0.0090293	0
Stroop interference ratio	-0.0090293	{'model__alpha': 0.4, 'model__l1_ratio': 0.9}	Random Atlas 91	91	RandomAtlas	-0.0090293	0
Stroop interference ratio	-0.0090293	{'model__alpha': 0.4, 'model__l1_ratio': 0.6}	Random Atlas 10	10	RandomAtlas	-0.0090293	0
Stroop interference ratio	-0.0100607	{'model__alpha': 0.4, 'model__l1_ratio': 0.9}	Random Atlas 166	166	RandomAtlas	-0.0090293	-0.00103144
Stroop interference ratio	-0.0090293	{'model__alpha': 0.4, 'model__l1_ratio': 0.9}	Random Atlas 9	9	RandomAtlas	-0.0090293	0
Stroop interference ratio	-0.0090293	{'model__alpha': 0.4, 'model__l1_ratio': 0.9}	Random Atlas 204	204	RandomAtlas	-0.0090293	0
Stroop interference ratio	-0.0090293	{'model__alpha': 0.4, 'model__l1_ratio': 0.9}	Random Atlas 65	65	RandomAtlas	-0.0090293	0
Stroop interference ratio	-0.0206723	{'model__alpha': 0.6, 'model__l1_ratio': 0.4}	Random Atlas 300	300	RandomAtlas	-0.0090293	-0.011643
Stroop interference ratio	-0.0090293	{'model__alpha': 0.4, 'model__l1_ratio': 0.9}	Random Atlas 96	96	RandomAtlas	-0.0090293	0
Stroop interference ratio	-0.00915211	{'model__alpha': 0.6, 'model__l1_ratio': 0.4}	Random Atlas 18	18	RandomAtlas	-0.0090293	-0.000122808
Stroop interference ratio	-0.0090293	{'model__alpha': 0.4, 'model__l1_ratio': 0.6}	Random Atlas 31	31	RandomAtlas	-0.0090293	0
Stroop interference ratio	-0.00916235	{'model__alpha': 0.4, 'model__l1_ratio': 0.9}	Random Atlas 65	65	RandomAtlas	-0.0090293	-0.000133054
Stroop interference ratio	-0.0090293	{'model__alpha': 0.4, 'model__l1_ratio': 0.9}	Random Atlas 21	21	RandomAtlas	-0.0090293	0
Stroop interference ratio	-0.00993004	{'model__alpha': 0.6, 'model__l1_ratio': 0.4}	Random Atlas 298	298	RandomAtlas	-0.0090293	-0.000900745
Stroop interference ratio	-0.0090293	{'model__alpha': 0.4, 'model__l1_ratio': 0.6}	Random Atlas 37	37	RandomAtlas	-0.0090293	0
Stroop interference ratio	-0.0135564	{'model__alpha': 0.4, 'model__l1_ratio': 0.9}	Random Atlas 246	246	RandomAtlas	-0.0090293	-0.0045271
Stroop interference ratio	-0.00919313	{'model__alpha': 0.4, 'model__l1_ratio': 1}	Random Atlas 360	360	RandomAtlas	-0.0090293	-0.000163835
Stroop interference ratio	-0.0090293	{'model__alpha': 0.4, 'model__l1_ratio': 0.9}	Random Atlas 45	45	RandomAtlas	-0.0090293	0
Stroop interference ratio	-0.0090293	{'model__alpha': 0.4, 'model__l1_ratio': 0.9}	Random Atlas 54	54	RandomAtlas	-0.0090293	0
Stroop interference ratio	-0.0090293	{'model__alpha': 0.4, 'model__l1_ratio': 0.9}	Schaefer 200	200	atlas	-0.0090293	0
Stroop interference ratio	-0.0116767	{'model__alpha': 0.4, 'model__l1_ratio': 0.6}	Random Atlas 140	140	RandomAtlas	-0.0090293	-0.00264737
Stroop interference ratio	-0.0110562	{'model__alpha': 0.6, 'model__l1_ratio': 0.9}	Random Atlas 246	246	RandomAtlas	-0.0090293	-0.00202695
Stroop interference ratio	-0.010207	{'model__alpha': 0.4, 'model__l1_ratio': 1}	Random Atlas 79	79	RandomAtlas	-0.0090293	-0.00117768
Stroop interference ratio	-0.0090293	{'model__alpha': 0.4, 'model__l1_ratio': 0.9}	Random Atlas 3	3	RandomAtlas	-0.0090293	0
Stroop interference ratio	-0.0090293	{'model__alpha': 0.4, 'model__l1_ratio': 0.9}	Random Atlas 79	79	RandomAtlas	-0.0090293	0
Stroop interference ratio	-0.0104706	{'model__alpha': 0.4, 'model__l1_ratio': 0.9}	Random Atlas 116	116	RandomAtlas	-0.0090293	-0.00144129
Stroop interference ratio	-0.0090293	{'model__alpha': 0.4, 'model__l1_ratio': 0.6}	Random Atlas 14	14	RandomAtlas	-0.0090293	0
Stroop interference ratio	-0.0090293	{'model__alpha': 0.4, 'model__l1_ratio': 0.9}	Random Atlas 7	7	RandomAtlas	-0.0090293	0
Stroop interference ratio	-0.00893865	{'model__alpha': 0.4, 'model__l1_ratio': 1}	Random Atlas 300	300	RandomAtlas	-0.0090293	9.06492e-05
Stroop interference ratio	-0.00921611	{'model__alpha': 0.4, 'model__l1_ratio': 0.9}	Random Atlas 17	17	RandomAtlas	-0.0090293	-0.00018681
Stroop interference ratio	-0.0103075	{'model__alpha': 0.4, 'model__l1_ratio': 0.9}	Random Atlas 96	96	RandomAtlas	-0.0090293	-0.00127824
Stroop interference ratio	-0.0112511	{'model__alpha': 0.4, 'model__l1_ratio': 0.9}	Random Atlas 17	17	RandomAtlas	-0.0090293	-0.00222179
Stroop interference ratio	-0.0228522	{'model__alpha': 0.1, 'model__l1_ratio': 0.9}	Random Atlas 31	31	RandomAtlas	-0.0090293	-0.0138229
Stroop interference ratio	-0.0599831	{'model__alpha': 0.4, 'model__l1_ratio': 0.6}	Random Atlas 12	12	RandomAtlas	-0.0090293	-0.0509538
Stroop interference ratio	-0.0090293	{'model__alpha': 0.4, 'model__l1_ratio': 0.9}	Random Atlas 18	18	RandomAtlas	-0.0090293	0
Stroop interference ratio	-0.0215917	{'model__alpha': 0.4, 'model__l1_ratio': 0.9}	Random Atlas 18	18	RandomAtlas	-0.0090293	-0.0125624
Stroop interference ratio	-0.0090293	{'model__alpha': 0.4, 'model__l1_ratio': 0.9}	Random Atlas 25	25	RandomAtlas	-0.0090293	0
Stroop interference ratio	-0.0090293	{'model__alpha': 0.6, 'model__l1_ratio': 0.9}	Random Atlas 166	166	RandomAtlas	-0.0090293	0
Stroop interference ratio	-0.0165184	{'model__alpha': 0.4, 'model__l1_ratio': 0.6}	Random Atlas 9	9	RandomAtlas	-0.0090293	-0.00748915
Stroop interference ratio	-0.0090293	{'model__alpha': 0.4, 'model__l1_ratio': 0.9}	Random Atlas 113	113	RandomAtlas	-0.0090293	0
Stroop interference ratio	-0.0090293	{'model__alpha': 0.4, 'model__l1_ratio': 0.9}	Random Atlas 169	169	RandomAtlas	-0.0090293	0
Stroop interference ratio	-0.0105687	{'model__alpha': 0.4, 'model__l1_ratio': 0.6}	pca_65_dr1V3_pca	65	PCA	-0.0090293	-0.00153943
Stroop interference ratio	-0.0288879	{'model__alpha': 0.4, 'model__l1_ratio': 0.4}	Random Atlas 300	300	RandomAtlas	-0.0090293	-0.0198586
Stroop interference ratio	-0.0090293	{'model__alpha': 0.4, 'model__l1_ratio': 0.9}	Random Atlas 79	79	RandomAtlas	-0.0090293	0
Stroop interference ratio	-0.0090293	{'model__alpha': 0.4, 'model__l1_ratio': 0.9}	Random Atlas 140	140	RandomAtlas	-0.0090293	0
Stroop interference ratio	-0.00897216	{'model__alpha': 0.4, 'model__l1_ratio': 1}	Random Atlas 166	166	RandomAtlas	-0.0090293	5.71418e-05
Stroop interference ratio	-0.0090293	{'model__alpha': 0.4, 'model__l1_ratio': 0.9}	Random Atlas 116	116	RandomAtlas	-0.0090293	0
Stroop interference ratio	-0.0090293	{'model__alpha': 0.4, 'model__l1_ratio': 0.6}	pca_2_dr1V3_pca	2	PCA	-0.0090293	0
Stroop interference ratio	-0.0090293	{'model__alpha': 0.4, 'model__l1_ratio': 0.9}	Random Atlas 100	100	RandomAtlas	-0.0090293	0
Stroop interference ratio	-0.0090293	{'model__alpha': 0.4, 'model__l1_ratio': 0.9}	Random Atlas 45	45	RandomAtlas	-0.0090293	0
Stroop interference ratio	-0.0090293	{'model__alpha': 0.4, 'model__l1_ratio': 0.9}	Random Atlas 21	21	RandomAtlas	-0.0090293	0
Stroop interference ratio	-0.0090293	{'model__alpha': 0.4, 'model__l1_ratio': 1}	Random Atlas 298	298	RandomAtlas	-0.0090293	0
Stroop interference ratio	-0.0138291	{'model__alpha': 0.4, 'model__l1_ratio': 0.6}	Random Atlas 12	12	RandomAtlas	-0.0090293	-0.00479984
Stroop interference ratio	-0.0310143	{'model__alpha': 0.4, 'model__l1_ratio': 0.9}	Random Atlas 2	2	RandomAtlas	-0.0090293	-0.021985
Stroop interference ratio	-0.0090293	{'model__alpha': 0.4, 'model__l1_ratio': 0.9}	Random Atlas 116	116	RandomAtlas	-0.0090293	0
Stroop interference ratio	-0.0090293	{'model__alpha': 0.4, 'model__l1_ratio': 0.9}	Random Atlas 14	14	RandomAtlas	-0.0090293	0
Stroop interference ratio	-0.0090293	{'model__alpha': 0.6, 'model__l1_ratio': 0.9}	Random Atlas 360	360	RandomAtlas	-0.0090293	0
Stroop interference ratio	-0.0090293	{'model__alpha': 0.4, 'model__l1_ratio': 0.9}	Random Atlas 113	113	RandomAtlas	-0.0090293	0
Stroop interference ratio	-0.0090293	{'model__alpha': 0.4, 'model__l1_ratio': 0.9}	Random Atlas 100	100	RandomAtlas	-0.0090293	0
Stroop interference ratio	-0.010387	{'model__alpha': 0.4, 'model__l1_ratio': 0.6}	Random Atlas 169	169	RandomAtlas	-0.0090293	-0.00135768
Stroop interference ratio	-0.0102749	{'model__alpha': 0.4, 'model__l1_ratio': 0.9}	Random Atlas 200	200	RandomAtlas	-0.0090293	-0.00124563
Stroop interference ratio	-0.0090293	{'model__alpha': 0.4, 'model__l1_ratio': 0.6}	Random Atlas 9	9	RandomAtlas	-0.0090293	0
Stroop interference ratio	-0.0163335	{'model__alpha': 0.4, 'model__l1_ratio': 0.9}	Random Atlas 65	65	RandomAtlas	-0.0090293	-0.00730422
Stroop interference ratio	-0.0104846	{'model__alpha': 0.4, 'model__l1_ratio': 0.6}	Random Atlas 204	204	RandomAtlas	-0.0090293	-0.00145533
Stroop interference ratio	-0.0090293	{'model__alpha': 0.4, 'model__l1_ratio': 0.9}	Random Atlas 169	169	RandomAtlas	-0.0090293	0
Stroop interference ratio	-0.0119879	{'model__alpha': 0.4, 'model__l1_ratio': 1}	pca_246_dr1V3_pca	246	PCA	-0.0090293	-0.00295864
Stroop interference ratio	-0.0103211	{'model__alpha': 0.4, 'model__l1_ratio': 0.4}	Random Atlas 91	91	RandomAtlas	-0.0090293	-0.00129181
Stroop interference ratio	-0.0090293	{'model__alpha': 0.4, 'model__l1_ratio': 0.6}	Random Atlas 10	10	RandomAtlas	-0.0090293	0
Stroop interference ratio	-0.0234724	{'model__alpha': 0.4, 'model__l1_ratio': 0.6}	Random Atlas 17	17	RandomAtlas	-0.0090293	-0.0144431
Stroop interference ratio	-0.0593682	{'model__alpha': 0.6, 'model__l1_ratio': 0.9}	Random Atlas 300	300	RandomAtlas	-0.0090293	-0.0503389
Stroop interference ratio	-0.0090293	{'model__alpha': 0.4, 'model__l1_ratio': 1}	pca_113_dr1V3_pca	113	PCA	-0.0090293	0
Stroop interference ratio	-0.0168573	{'model__alpha': 0.4, 'model__l1_ratio': 0.9}	Random Atlas 96	96	RandomAtlas	-0.0090293	-0.00782797
Stroop interference ratio	-0.0090293	{'model__alpha': 0.4, 'model__l1_ratio': 0.9}	Random Atlas 54	54	RandomAtlas	-0.0090293	0
Stroop interference ratio	-0.0112808	{'model__alpha': 0.6, 'model__l1_ratio': 0.9}	Random Atlas 360	360	RandomAtlas	-0.0090293	-0.00225151
Stroop interference ratio	-0.00904067	{'model__alpha': 0.4, 'model__l1_ratio': 0.9}	Random Atlas 65	65	RandomAtlas	-0.0090293	-1.13682e-05
Stroop interference ratio	-0.0090293	{'model__alpha': 0.4, 'model__l1_ratio': 0.6}	Random Atlas 2	2	RandomAtlas	-0.0090293	0
Stroop interference ratio	-0.0090293	{'model__alpha': 0.4, 'model__l1_ratio': 0.9}	Random Atlas 31	31	RandomAtlas	-0.0090293	0
Stroop interference ratio	-0.0090293	{'model__alpha': 0.4, 'model__l1_ratio': 0.9}	Random Atlas 21	21	RandomAtlas	-0.0090293	0
Stroop interference ratio	-0.0090293	{'model__alpha': 0.4, 'model__l1_ratio': 1}	Random Atlas 200	200	RandomAtlas	-0.0090293	0
Stroop interference ratio	-0.0108056	{'model__alpha': 0.4, 'model__l1_ratio': 0.9}	Random Atlas 45	45	RandomAtlas	-0.0090293	-0.00177628
Stroop interference ratio	-0.0090293	{'model__alpha': 0.4, 'model__l1_ratio': 1}	Random Atlas 246	246	RandomAtlas	-0.0090293	0
Stroop interference ratio	-0.0090293	{'model__alpha': 0.4, 'model__l1_ratio': 0.6}	Random Atlas 9	9	RandomAtlas	-0.0090293	0
Stroop interference ratio	-0.0090293	{'model__alpha': 0.4, 'model__l1_ratio': 0.6}	Random Atlas 37	37	RandomAtlas	-0.0090293	0
Stroop interference ratio	-0.0090293	{'model__alpha': 0.4, 'model__l1_ratio': 0.9}	Random Atlas 246	246	RandomAtlas	-0.0090293	0
Stroop interference ratio	-0.0090293	{'model__alpha': 0.4, 'model__l1_ratio': 0.9}	Random Atlas 79	79	RandomAtlas	-0.0090293	0
Stroop interference ratio	-0.0090293	{'model__alpha': 0.4, 'model__l1_ratio': 0.6}	Random Atlas 3	3	RandomAtlas	-0.0090293	0
Stroop interference ratio	-0.0121898	{'model__alpha': 0.4, 'model__l1_ratio': 0.9}	Random Atlas 10	10	RandomAtlas	-0.0090293	-0.00316055
Stroop interference ratio	-0.0185959	{'model__alpha': 0.4, 'model__l1_ratio': 0.9}	Random Atlas 25	25	RandomAtlas	-0.0090293	-0.00956656
Stroop interference ratio	-0.0090293	{'model__alpha': 0.4, 'model__l1_ratio': 0.9}	Random Atlas 140	140	RandomAtlas	-0.0090293	0
Stroop interference ratio	-0.0090293	{'model__alpha': 0.4, 'model__l1_ratio': 0.9}	Random Atlas 79	79	RandomAtlas	-0.0090293	0
Stroop interference ratio	-0.0090293	{'model__alpha': 0.4, 'model__l1_ratio': 0.9}	Random Atlas 3	3	RandomAtlas	-0.0090293	0
Stroop interference ratio	-0.0090293	{'model__alpha': 0.4, 'model__l1_ratio': 0.9}	Random Atlas 31	31	RandomAtlas	-0.0090293	0
Stroop interference ratio	-0.0090293	{'model__alpha': 0.4, 'model__l1_ratio': 0.9}	Random Atlas 18	18	RandomAtlas	-0.0090293	0
Stroop interference ratio	-0.012823	{'model__alpha': 0.4, 'model__l1_ratio': 0.9}	Random Atlas 14	14	RandomAtlas	-0.0090293	-0.00379372
Stroop interference ratio	-0.013016	{'model__alpha': 0.4, 'model__l1_ratio': 0.9}	Random Atlas 7	7	RandomAtlas	-0.0090293	-0.00398675
Stroop interference ratio	-0.0090293	{'model__alpha': 0.4, 'model__l1_ratio': 0.6}	Random Atlas 21	21	RandomAtlas	-0.0090293	0
Stroop interference ratio	-0.0090293	{'model__alpha': 0.4, 'model__l1_ratio': 0.9}	Random Atlas 37	37	RandomAtlas	-0.0090293	0
Stroop interference ratio	-0.0090293	{'model__alpha': 0.4, 'model__l1_ratio': 0.6}	Random Atlas 2	2	RandomAtlas	-0.0090293	0
Stroop interference ratio	-0.0090293	{'model__alpha': 0.4, 'model__l1_ratio': 0.6}	Random Atlas 7	7	RandomAtlas	-0.0090293	0
Stroop interference ratio	-0.0090293	{'model__alpha': 0.4, 'model__l1_ratio': 0.9}	Random Atlas 17	17	RandomAtlas	-0.0090293	0
Stroop interference ratio	-0.0090293	{'model__alpha': 0.4, 'model__l1_ratio': 1}	Random Atlas 96	96	RandomAtlas	-0.0090293	0
Stroop interference ratio	-0.00979033	{'model__alpha': 0.4, 'model__l1_ratio': 0.9}	Random Atlas 65	65	RandomAtlas	-0.0090293	-0.000761026
Stroop interference ratio	-0.0090293	{'model__alpha': 0.4, 'model__l1_ratio': 0.9}	Random Atlas 54	54	RandomAtlas	-0.0090293	0
Stroop interference ratio	-0.0118651	{'model__alpha': 0.4, 'model__l1_ratio': 1}	Random Atlas 113	113	RandomAtlas	-0.0090293	-0.0028358
Stroop interference ratio	-0.0176642	{'model__alpha': 0.4, 'model__l1_ratio': 0.9}	Random Atlas 169	169	RandomAtlas	-0.0090293	-0.00863487
Stroop interference ratio	-0.0090293	{'model__alpha': 0.4, 'model__l1_ratio': 0.6}	Random Atlas 25	25	RandomAtlas	-0.0090293	0
Stroop interference ratio	-0.0090293	{'model__alpha': 0.4, 'model__l1_ratio': 0.9}	Random Atlas 204	204	RandomAtlas	-0.0090293	0
Stroop interference ratio	-0.0090293	{'model__alpha': 0.4, 'model__l1_ratio': 0.9}	Random Atlas 166	166	RandomAtlas	-0.0090293	0
Stroop interference ratio	-0.0090293	{'model__alpha': 0.4, 'model__l1_ratio': 0.9}	Random Atlas 116	116	RandomAtlas	-0.0090293	0
Stroop interference ratio	-0.0122116	{'model__alpha': 0.4, 'model__l1_ratio': 1}	Random Atlas 100	100	RandomAtlas	-0.0090293	-0.00318235
Stroop interference ratio	-0.0090293	{'model__alpha': 0.4, 'model__l1_ratio': 1}	Random Atlas 45	45	RandomAtlas	-0.0090293	0
Stroop interference ratio	-0.0090293	{'model__alpha': 0.4, 'model__l1_ratio': 1}	Random Atlas 300	300	RandomAtlas	-0.0090293	0
Stroop interference ratio	-0.0090293	{'model__alpha': 0.4, 'model__l1_ratio': 0.9}	Random Atlas 298	298	RandomAtlas	-0.0090293	0
Stroop interference ratio	-0.0090293	{'model__alpha': 0.4, 'model__l1_ratio': 0.9}	Random Atlas 91	91	RandomAtlas	-0.0090293	0
Stroop interference ratio	-0.0090293	{'model__alpha': 0.4, 'model__l1_ratio': 1}	pca_360_dr1V3_pca	360	PCA	-0.0090293	0
Stroop interference ratio	-0.0090293	{'model__alpha': 0.4, 'model__l1_ratio': 0.9}	Random Atlas 200	200	RandomAtlas	-0.0090293	0
Stroop interference ratio	-0.0128173	{'model__alpha': 0.4, 'model__l1_ratio': 0.6}	Random Atlas 12	12	RandomAtlas	-0.0090293	-0.00378795
Stroop interference ratio	-0.0169454	{'model__alpha': 0.4, 'model__l1_ratio': 0.6}	Random Atlas 2	2	RandomAtlas	-0.0090293	-0.0079161
Stroop interference ratio	-0.0134643	{'model__alpha': 0.4, 'model__l1_ratio': 0.9}	Random Atlas 169	169	RandomAtlas	-0.0090293	-0.00443499
Stroop interference ratio	-0.0090293	{'model__alpha': 0.4, 'model__l1_ratio': 1}	Random Atlas 298	298	RandomAtlas	-0.0090293	0
Stroop interference ratio	-0.0090293	{'model__alpha': 0.4, 'model__l1_ratio': 0.6}	Random Atlas 14	14	RandomAtlas	-0.0090293	0
Stroop interference ratio	-0.0090293	{'model__alpha': 0.4, 'model__l1_ratio': 0.9}	Random Atlas 246	246	RandomAtlas	-0.0090293	0
Stroop interference ratio	-0.0090293	{'model__alpha': 0.4, 'model__l1_ratio': 0.6}	Random Atlas 37	37	RandomAtlas	-0.0090293	0
Stroop interference ratio	-0.011615	{'model__alpha': 0.4, 'model__l1_ratio': 0.6}	Random Atlas 2	2	RandomAtlas	-0.0090293	-0.00258569
Stroop interference ratio	-0.0090293	{'model__alpha': 0.4, 'model__l1_ratio': 0.9}	Random Atlas 31	31	RandomAtlas	-0.0090293	0
Stroop interference ratio	-0.0102412	{'model__alpha': 0.4, 'model__l1_ratio': 0.9}	Random Atlas 21	21	RandomAtlas	-0.0090293	-0.00121186
Stroop interference ratio	-0.0090293	{'model__alpha': 0.4, 'model__l1_ratio': 0.9}	Random Atlas 54	54	RandomAtlas	-0.0090293	0
Stroop interference ratio	-0.0090293	{'model__alpha': 0.4, 'model__l1_ratio': 1}	Random Atlas 360	360	RandomAtlas	-0.0090293	0
Stroop interference ratio	-0.0090293	{'model__alpha': 0.4, 'model__l1_ratio': 0.9}	Random Atlas 79	79	RandomAtlas	-0.0090293	0
Stroop interference ratio	-0.0090293	{'model__alpha': 0.4, 'model__l1_ratio': 0.6}	Random Atlas 3	3	RandomAtlas	-0.0090293	0
Stroop interference ratio	-0.0168598	{'model__alpha': 0.4, 'model__l1_ratio': 0.6}	Random Atlas 140	140	RandomAtlas	-0.0090293	-0.00783054
Stroop interference ratio	-0.0110514	{'model__alpha': 0.4, 'model__l1_ratio': 0.9}	Random Atlas 96	96	RandomAtlas	-0.0090293	-0.00202207
Stroop interference ratio	-0.0090293	{'model__alpha': 0.4, 'model__l1_ratio': 0.9}	Random Atlas 91	91	RandomAtlas	-0.0090293	0
Stroop interference ratio	-0.0260299	{'model__alpha': 0.4, 'model__l1_ratio': 0.4}	Random Atlas 10	10	RandomAtlas	-0.0090293	-0.0170006
Stroop interference ratio	-0.0090293	{'model__alpha': 0.4, 'model__l1_ratio': 0.9}	Random Atlas 65	65	RandomAtlas	-0.0090293	0
Stroop interference ratio	-0.0090293	{'model__alpha': 0.4, 'model__l1_ratio': 1}	Random Atlas 65	65	RandomAtlas	-0.0090293	0
Stroop interference ratio	-0.0144087	{'model__alpha': 0.4, 'model__l1_ratio': 0.9}	Random Atlas 200	200	RandomAtlas	-0.0090293	-0.00537939
Stroop interference ratio	-0.0090293	{'model__alpha': 0.4, 'model__l1_ratio': 0.9}	si	1	atlas	-0.0090293	0
Stroop interference ratio	-0.0113316	{'model__alpha': 0.4, 'model__l1_ratio': 0.9}	Random Atlas 204	204	RandomAtlas	-0.0090293	-0.00230226
Stroop interference ratio	-0.00875384	{'model__alpha': 0.4, 'model__l1_ratio': 0.6}	Random Atlas 169	169	RandomAtlas	-0.0090293	0.000275462
Stroop interference ratio	-0.0090293	{'model__alpha': 0.4, 'model__l1_ratio': 0.9}	Random Atlas 9	9	RandomAtlas	-0.0090293	0
Stroop interference ratio	-0.0227044	{'model__alpha': 0.4, 'model__l1_ratio': 0.6}	Random Atlas 9	9	RandomAtlas	-0.0090293	-0.0136751
Stroop interference ratio	-0.0153953	{'model__alpha': 0.4, 'model__l1_ratio': 0.9}	Random Atlas 17	17	RandomAtlas	-0.0090293	-0.00636599
Stroop interference ratio	-0.0090293	{'model__alpha': 0.4, 'model__l1_ratio': 1}	Random Atlas 300	300	RandomAtlas	-0.0090293	0
Stroop interference ratio	-0.0090293	{'model__alpha': 0.4, 'model__l1_ratio': 0.9}	Random Atlas 79	79	RandomAtlas	-0.0090293	0
Stroop interference ratio	-0.0090293	{'model__alpha': 0.4, 'model__l1_ratio': 0.9}	Random Atlas 96	96	RandomAtlas	-0.0090293	0
Stroop interference ratio	-0.0090293	{'model__alpha': 0.4, 'model__l1_ratio': 0.6}	Random Atlas 3	3	RandomAtlas	-0.0090293	0
Stroop interference ratio	-0.0090293	{'model__alpha': 0.4, 'model__l1_ratio': 0.6}	Random Atlas 10	10	RandomAtlas	-0.0090293	0
Stroop interference ratio	-0.0136133	{'model__alpha': 0.4, 'model__l1_ratio': 0.9}	Random Atlas 25	25	RandomAtlas	-0.0090293	-0.004584
Stroop interference ratio	-1.52027	{'model__alpha': 0.4, 'model__l1_ratio': 0.6}	Random Atlas 14	14	RandomAtlas	-0.0090293	-1.51124
Stroop interference ratio	-0.0090293	{'model__alpha': 0.4, 'model__l1_ratio': 0.9}	Random Atlas 7	7	RandomAtlas	-0.0090293	0
Stroop interference ratio	-0.0090293	{'model__alpha': 0.4, 'model__l1_ratio': 0.9}	Random Atlas 21	21	RandomAtlas	-0.0090293	0
Stroop interference ratio	-0.00908994	{'model__alpha': 0.4, 'model__l1_ratio': 0.9}	Random Atlas 100	100	RandomAtlas	-0.0090293	-6.06429e-05
Stroop interference ratio	-0.00905503	{'model__alpha': 0.4, 'model__l1_ratio': 0.9}	Random Atlas 45	45	RandomAtlas	-0.0090293	-2.57278e-05
Stroop interference ratio	5.77655e-05	{'model__alpha': 0.4, 'model__l1_ratio': 0.4}	pca_14_dr1V3_pca	14	PCA	-0.0090293	0.00908707
Stroop interference ratio	-0.0090293	{'model__alpha': 0.4, 'model__l1_ratio': 0.9}	Random Atlas 37	37	RandomAtlas	-0.0090293	0
Stroop interference ratio	-0.0090293	{'model__alpha': 0.4, 'model__l1_ratio': 0.9}	Random Atlas 2	2	RandomAtlas	-0.0090293	0
Stroop interference ratio	-1.32096	{'model__alpha': 0.4, 'model__l1_ratio': 0.4}	Random Atlas 116	116	RandomAtlas	-0.0090293	-1.31194
Stroop interference ratio	-0.0090293	{'model__alpha': 0.4, 'model__l1_ratio': 0.6}	Random Atlas 14	14	RandomAtlas	-0.0090293	0
Stroop interference ratio	-0.0090293	{'model__alpha': 0.4, 'model__l1_ratio': 0.6}	Random Atlas 12	12	RandomAtlas	-0.0090293	0
Stroop interference ratio	-0.0090293	{'model__alpha': 0.4, 'model__l1_ratio': 0.9}	Random Atlas 18	18	RandomAtlas	-0.0090293	0
Stroop interference ratio	-0.0090293	{'model__alpha': 0.4, 'model__l1_ratio': 0.9}	Random Atlas 2	2	RandomAtlas	-0.0090293	0
Stroop interference ratio	-0.0090293	{'model__alpha': 0.4, 'model__l1_ratio': 0.9}	Random Atlas 54	54	RandomAtlas	-0.0090293	0
Stroop interference ratio	-0.00926322	{'model__alpha': 0.4, 'model__l1_ratio': 1}	Random Atlas 298	298	RandomAtlas	-0.0090293	-0.000233916
Stroop interference ratio	-0.0090293	{'model__alpha': 0.6, 'model__l1_ratio': 0.9}	Random Atlas 200	200	RandomAtlas	-0.0090293	0
Stroop interference ratio	-0.0090293	{'model__alpha': 0.4, 'model__l1_ratio': 0.9}	Random Atlas 204	204	RandomAtlas	-0.0090293	0
Stroop interference ratio	-0.0090293	{'model__alpha': 0.4, 'model__l1_ratio': 0.6}	Random Atlas 7	7	RandomAtlas	-0.0090293	0
Stroop interference ratio	-0.0090293	{'model__alpha': 0.4, 'model__l1_ratio': 0.9}	Random Atlas 17	17	RandomAtlas	-0.0090293	0
Stroop interference ratio	-0.0090293	{'model__alpha': 0.4, 'model__l1_ratio': 0.9}	Random Atlas 96	96	RandomAtlas	-0.0090293	0
Stroop interference ratio	-0.0090293	{'model__alpha': 0.4, 'model__l1_ratio': 0.9}	Random Atlas 300	300	RandomAtlas	-0.0090293	0
Stroop interference ratio	-0.0090293	{'model__alpha': 0.4, 'model__l1_ratio': 0.6}	Random Atlas 18	18	RandomAtlas	-0.0090293	0
Stroop interference ratio	-0.0214275	{'model__alpha': 0.4, 'model__l1_ratio': 1}	Random Atlas 298	298	RandomAtlas	-0.0090293	-0.0123982
Stroop interference ratio	-0.0090293	{'model__alpha': 0.4, 'model__l1_ratio': 0.9}	Random Atlas 140	140	RandomAtlas	-0.0090293	0
Stroop interference ratio	-0.0090293	{'model__alpha': 0.4, 'model__l1_ratio': 0.9}	Random Atlas 91	91	RandomAtlas	-0.0090293	0
Stroop interference ratio	-0.0090293	{'model__alpha': 0.4, 'model__l1_ratio': 0.9}	Random Atlas 166	166	RandomAtlas	-0.0090293	0
Stroop interference ratio	-0.0090293	{'model__alpha': 0.4, 'model__l1_ratio': 1}	Random Atlas 116	116	RandomAtlas	-0.0090293	0
Stroop interference ratio	-0.0117285	{'model__alpha': 0.4, 'model__l1_ratio': 0.9}	Random Atlas 25	25	RandomAtlas	-0.0090293	-0.00269925
Stroop interference ratio	-0.0090293	{'model__alpha': 0.4, 'model__l1_ratio': 0.6}	Random Atlas 65	65	RandomAtlas	-0.0090293	0
Stroop interference ratio	-0.0090293	{'model__alpha': 0.4, 'model__l1_ratio': 1}	Random Atlas 113	113	RandomAtlas	-0.0090293	0
Stroop interference ratio	-0.00915639	{'model__alpha': 0.4, 'model__l1_ratio': 0.9}	Random Atlas 169	169	RandomAtlas	-0.0090293	-0.000127087
Stroop interference ratio	-0.0090293	{'model__alpha': 0.4, 'model__l1_ratio': 0.9}	Schaefer 300	300	atlas	-0.0090293	0
Stroop interference ratio	-0.0090293	{'model__alpha': 0.4, 'model__l1_ratio': 0.9}	Random Atlas 113	113	RandomAtlas	-0.0090293	0
Stroop interference ratio	-0.0123129	{'model__alpha': 0.4, 'model__l1_ratio': 0.4}	Random Atlas 116	116	RandomAtlas	-0.0090293	-0.00328362
Stroop interference ratio	-0.00948565	{'model__alpha': 0.4, 'model__l1_ratio': 0.9}	Random Atlas 45	45	RandomAtlas	-0.0090293	-0.000456353
Stroop interference ratio	-0.0090293	{'model__alpha': 0.4, 'model__l1_ratio': 0.9}	Random Atlas 100	100	RandomAtlas	-0.0090293	0
Stroop interference ratio	-0.0526652	{'model__alpha': 0.4, 'model__l1_ratio': 0.9}	Random Atlas 12	12	RandomAtlas	-0.0090293	-0.0436359
Stroop interference ratio	-0.0118183	{'model__alpha': 0.4, 'model__l1_ratio': 0.9}	Random Atlas 2	2	RandomAtlas	-0.0090293	-0.00278901
Stroop interference ratio	-0.0092497	{'model__alpha': 0.4, 'model__l1_ratio': 0.6}	Random Atlas 298	298	RandomAtlas	-0.0090293	-0.000220398
Stroop interference ratio	-0.0090293	{'model__alpha': 0.4, 'model__l1_ratio': 0.9}	Random Atlas 31	31	RandomAtlas	-0.0090293	0
Stroop interference ratio	-0.0180945	{'model__alpha': 0.4, 'model__l1_ratio': 0.4}	Random Atlas 246	246	RandomAtlas	-0.0090293	-0.00906515
Stroop interference ratio	-0.0090293	{'model__alpha': 0.4, 'model__l1_ratio': 0.6}	Random Atlas 14	14	RandomAtlas	-0.0090293	0
Stroop interference ratio	-0.0090293	{'model__alpha': 0.4, 'model__l1_ratio': 0.9}	Random Atlas 37	37	RandomAtlas	-0.0090293	0
Stroop interference ratio	-0.0090293	{'model__alpha': 0.4, 'model__l1_ratio': 0.9}	Random Atlas 54	54	RandomAtlas	-0.0090293	0
Stroop interference ratio	-0.0149902	{'model__alpha': 0.4, 'model__l1_ratio': 0.9}	Random Atlas 96	96	RandomAtlas	-0.0090293	-0.00596092
Stroop interference ratio	-0.00912418	{'model__alpha': 0.4, 'model__l1_ratio': 1}	Random Atlas 360	360	RandomAtlas	-0.0090293	-9.48803e-05
Stroop interference ratio	-0.0090293	{'model__alpha': 0.4, 'model__l1_ratio': 0.9}	Random Atlas 200	200	RandomAtlas	-0.0090293	0
Stroop interference ratio	-0.0210537	{'model__alpha': 0.4, 'model__l1_ratio': 0.4}	Random Atlas 96	96	RandomAtlas	-0.0090293	-0.0120244
Stroop interference ratio	-0.0090293	{'model__alpha': 0.4, 'model__l1_ratio': 0.6}	Random Atlas 7	7	RandomAtlas	-0.0090293	0
Stroop interference ratio	-0.0229892	{'model__alpha': 0.4, 'model__l1_ratio': 0.9}	Random Atlas 17	17	RandomAtlas	-0.0090293	-0.0139599
Stroop interference ratio	-0.0090293	{'model__alpha': 0.4, 'model__l1_ratio': 0.9}	Random Atlas 18	18	RandomAtlas	-0.0090293	0
Stroop interference ratio	-0.0090293	{'model__alpha': 0.4, 'model__l1_ratio': 0.9}	Random Atlas 45	45	RandomAtlas	-0.0090293	0
Stroop interference ratio	-0.0090293	{'model__alpha': 0.4, 'model__l1_ratio': 0.9}	Random Atlas 25	25	RandomAtlas	-0.0090293	0
Stroop interference ratio	-0.0244262	{'model__alpha': 0.4, 'model__l1_ratio': 0.6}	Random Atlas 246	246	RandomAtlas	-0.0090293	-0.0153969
Stroop interference ratio	-0.0090293	{'model__alpha': 0.4, 'model__l1_ratio': 0.6}	Random Atlas 25	25	RandomAtlas	-0.0090293	0
Stroop interference ratio	-0.0135439	{'model__alpha': 0.4, 'model__l1_ratio': 1}	Random Atlas 166	166	RandomAtlas	-0.0090293	-0.00451461
Stroop interference ratio	-0.0035292	{'model__alpha': 0.4, 'model__l1_ratio': 0.4}	pca_17_dr1V3_pca	17	PCA	-0.0090293	0.0055001
Stroop interference ratio	-0.0090293	{'model__alpha': 0.4, 'model__l1_ratio': 1}	Random Atlas 169	169	RandomAtlas	-0.0090293	0
Stroop interference ratio	-0.0106456	{'model__alpha': 0.4, 'model__l1_ratio': 1}	Random Atlas 113	113	RandomAtlas	-0.0090293	-0.00161634
Stroop interference ratio	-0.0151309	{'model__alpha': 0.4, 'model__l1_ratio': 0.6}	Random Atlas 17	17	RandomAtlas	-0.0090293	-0.0061016
Stroop interference ratio	-0.0106803	{'model__alpha': 0.1, 'model__l1_ratio': 1}	Random Atlas 31	31	RandomAtlas	-0.0090293	-0.00165102
Stroop interference ratio	-0.0261124	{'model__alpha': 0.9, 'model__l1_ratio': 0.1}	Random Atlas 31	31	RandomAtlas	-0.0090293	-0.0170831
Stroop interference ratio	-0.0090293	{'model__alpha': 0.4, 'model__l1_ratio': 0.9}	Random Atlas 21	21	RandomAtlas	-0.0090293	0
Stroop interference ratio	-0.0148275	{'model__alpha': 0.4, 'model__l1_ratio': 1}	Random Atlas 246	246	RandomAtlas	-0.0090293	-0.0057982
Stroop interference ratio	-0.0379557	{'model__alpha': 1, 'model__l1_ratio': 0}	Random Atlas 7	7	RandomAtlas	-0.0090293	-0.0289264
Stroop interference ratio	-0.0109821	{'model__alpha': 0.4, 'model__l1_ratio': 1}	Random Atlas 37	37	RandomAtlas	-0.0090293	-0.0019528
Stroop interference ratio	-0.0090293	{'model__alpha': 0.4, 'model__l1_ratio': 0.6}	Random Atlas 2	2	RandomAtlas	-0.0090293	0
Stroop interference ratio	-0.0090293	{'model__alpha': 0.4, 'model__l1_ratio': 0.9}	Random Atlas 54	54	RandomAtlas	-0.0090293	0
Stroop interference ratio	-0.0090293	{'model__alpha': 0.4, 'model__l1_ratio': 0.9}	Random Atlas 360	360	RandomAtlas	-0.0090293	0
Stroop interference ratio	-0.0090293	{'model__alpha': 0.4, 'model__l1_ratio': 0.6}	Random Atlas 12	12	RandomAtlas	-0.0090293	0
Stroop interference ratio	-0.0090293	{'model__alpha': 0.4, 'model__l1_ratio': 0.9}	Random Atlas 140	140	RandomAtlas	-0.0090293	0
Stroop interference ratio	-0.0090293	{'model__alpha': 0.4, 'model__l1_ratio': 0.6}	Random Atlas 3	3	RandomAtlas	-0.0090293	0
Stroop interference ratio	-0.0090293	{'model__alpha': 0.4, 'model__l1_ratio': 0.9}	Random Atlas 79	79	RandomAtlas	-0.0090293	0
Stroop interference ratio	-0.0293627	{'model__alpha': 0.4, 'model__l1_ratio': 0.4}	Random Atlas 54	54	RandomAtlas	-0.0090293	-0.0203334
Stroop interference ratio	-0.0090293	{'model__alpha': 0.4, 'model__l1_ratio': 0.9}	Random Atlas 18	18	RandomAtlas	-0.0090293	0
Stroop interference ratio	-0.0147665	{'model__alpha': 0.4, 'model__l1_ratio': 0.6}	Random Atlas 204	204	RandomAtlas	-0.0090293	-0.00573724
Stroop interference ratio	-0.0090293	{'model__alpha': 0.4, 'model__l1_ratio': 0.6}	Random Atlas 45	45	RandomAtlas	-0.0090293	0
Stroop interference ratio	-0.057538	{'model__alpha': 0.4, 'model__l1_ratio': 1}	Random Atlas 100	100	RandomAtlas	-0.0090293	-0.0485087
Stroop interference ratio	-0.0090293	{'model__alpha': 0.4, 'model__l1_ratio': 0.9}	Random Atlas 10	10	RandomAtlas	-0.0090293	0
Stroop interference ratio	-0.0090293	{'model__alpha': 0.4, 'model__l1_ratio': 0.9}	Random Atlas 91	91	RandomAtlas	-0.0090293	0
Stroop interference ratio	-0.0090293	{'model__alpha': 0.4, 'model__l1_ratio': 0.9}	Random Atlas 9	9	RandomAtlas	-0.0090293	0
Stroop interference ratio	-0.0090293	{'model__alpha': 0.4, 'model__l1_ratio': 0.9}	Random Atlas 65	65	RandomAtlas	-0.0090293	0
Stroop interference ratio	-0.0090293	{'model__alpha': 0.4, 'model__l1_ratio': 0.9}	Random Atlas 113	113	RandomAtlas	-0.0090293	0
Stroop interference ratio	-0.0233953	{'model__alpha': 0.6, 'model__l1_ratio': 0.9}	Random Atlas 140	140	RandomAtlas	-0.0090293	-0.014366
Stroop interference ratio	-0.0090242	{'model__alpha': 0.6, 'model__l1_ratio': 0.4}	Random Atlas 204	204	RandomAtlas	-0.0090293	5.10435e-06
Stroop interference ratio	-0.0090293	{'model__alpha': 0.4, 'model__l1_ratio': 0.9}	Random Atlas 166	166	RandomAtlas	-0.0090293	0
Stroop interference ratio	-0.00910219	{'model__alpha': 0.4, 'model__l1_ratio': 0.9}	Random Atlas 116	116	RandomAtlas	-0.0090293	-7.28915e-05
Stroop interference ratio	-0.0090293	{'model__alpha': 0.4, 'model__l1_ratio': 1}	Random Atlas 300	300	RandomAtlas	-0.0090293	0
Stroop interference ratio	-0.0102275	{'model__alpha': 0.4, 'model__l1_ratio': 0.9}	Random Atlas 169	169	RandomAtlas	-0.0090293	-0.00119823
Stroop interference ratio	-0.0090293	{'model__alpha': 0.4, 'model__l1_ratio': 0.9}	Random Atlas 100	100	RandomAtlas	-0.0090293	0
Stroop interference ratio	-0.0090293	{'model__alpha': 0.4, 'model__l1_ratio': 0.9}	Random Atlas 113	113	RandomAtlas	-0.0090293	0
Stroop interference ratio	-0.0090293	{'model__alpha': 0.6, 'model__l1_ratio': 0.9}	Random Atlas 360	360	RandomAtlas	-0.0090293	0
Stroop interference ratio	-0.0115041	{'model__alpha': 0.4, 'model__l1_ratio': 0.6}	Random Atlas 18	18	RandomAtlas	-0.0090293	-0.00247479
Stroop interference ratio	-0.0119879	{'model__alpha': 0.4, 'model__l1_ratio': 1}	pca_166_dr1V3_pca	166	PCA	-0.0090293	-0.00295864
Stroop interference ratio	-0.0090293	{'model__alpha': 0.4, 'model__l1_ratio': 0.9}	Random Atlas 96	96	RandomAtlas	-0.0090293	0
Stroop interference ratio	-0.0126174	{'model__alpha': 0.4, 'model__l1_ratio': 0.9}	Random Atlas 7	7	RandomAtlas	-0.0090293	-0.00358812
Stroop interference ratio	-0.0305155	{'model__alpha': 0.1, 'model__l1_ratio': 0.4}	Random Atlas 17	17	RandomAtlas	-0.0090293	-0.0214862
Stroop interference ratio	-0.0119264	{'model__alpha': 0.4, 'model__l1_ratio': 0.9}	Random Atlas 169	169	RandomAtlas	-0.0090293	-0.00289708
Stroop interference ratio	-0.0113284	{'model__alpha': 0.4, 'model__l1_ratio': 1}	Random Atlas 113	113	RandomAtlas	-0.0090293	-0.00229914
Stroop interference ratio	-0.0090293	{'model__alpha': 0.4, 'model__l1_ratio': 0.9}	Random Atlas 166	166	RandomAtlas	-0.0090293	0
Stroop interference ratio	-0.0090293	{'model__alpha': 0.4, 'model__l1_ratio': 0.9}	Random Atlas 96	96	RandomAtlas	-0.0090293	0
Stroop interference ratio	-0.0212235	{'model__alpha': 0.1, 'model__l1_ratio': 1}	Random Atlas 25	25	RandomAtlas	-0.0090293	-0.0121942
Stroop interference ratio	-0.0090293	{'model__alpha': 0.4, 'model__l1_ratio': 1}	pca_300_dr1V3_pca	300	PCA	-0.0090293	0
Stroop interference ratio	-0.00944382	{'model__alpha': 0.4, 'model__l1_ratio': 0.9}	Random Atlas 45	45	RandomAtlas	-0.0090293	-0.000414522
Stroop interference ratio	-0.0090293	{'model__alpha': 0.4, 'model__l1_ratio': 0.9}	Random Atlas 100	100	RandomAtlas	-0.0090293	0
Stroop interference ratio	-0.0090293	{'model__alpha': 0.4, 'model__l1_ratio': 0.9}	Random Atlas 116	116	RandomAtlas	-0.0090293	0
Stroop interference ratio	-0.0090293	{'model__alpha': 0.4, 'model__l1_ratio': 0.9}	Random Atlas 9	9	RandomAtlas	-0.0090293	0
Stroop interference ratio	-0.0090293	{'model__alpha': 0.4, 'model__l1_ratio': 0.6}	Random Atlas 45	45	RandomAtlas	-0.0090293	0
Stroop interference ratio	-0.0090293	{'model__alpha': 0.4, 'model__l1_ratio': 0.9}	Random Atlas 200	200	RandomAtlas	-0.0090293	0
Stroop interference ratio	-0.0090293	{'model__alpha': 0.4, 'model__l1_ratio': 1}	Random Atlas 246	246	RandomAtlas	-0.0090293	0
Stroop interference ratio	-0.0150503	{'model__alpha': 0.4, 'model__l1_ratio': 0.9}	Random Atlas 10	10	RandomAtlas	-0.0090293	-0.00602102
Stroop interference ratio	-0.0090293	{'model__alpha': 0.4, 'model__l1_ratio': 0.9}	Random Atlas 54	54	RandomAtlas	-0.0090293	0
Stroop interference ratio	-0.0090293	{'model__alpha': 0.4, 'model__l1_ratio': 0.9}	Random Atlas 360	360	RandomAtlas	-0.0090293	0
Stroop interference ratio	-0.0090293	{'model__alpha': 0.6, 'model__l1_ratio': 0.9}	Random Atlas 246	246	RandomAtlas	-0.0090293	0
Stroop interference ratio	-0.0090293	{'model__alpha': 0.4, 'model__l1_ratio': 0.9}	Random Atlas 14	14	RandomAtlas	-0.0090293	0
Stroop interference ratio	-0.0105806	{'model__alpha': 0.4, 'model__l1_ratio': 0.9}	Random Atlas 37	37	RandomAtlas	-0.0090293	-0.00155134
Stroop interference ratio	-0.0359155	{'model__alpha': 0.6, 'model__l1_ratio': 0.1}	Random Atlas 12	12	RandomAtlas	-0.0090293	-0.0268862
Stroop interference ratio	-0.015626	{'model__alpha': 0.4, 'model__l1_ratio': 0.6}	Random Atlas 2	2	RandomAtlas	-0.0090293	-0.00659666
Stroop interference ratio	-0.0100512	{'model__alpha': 0.4, 'model__l1_ratio': 0.9}	Random Atlas 298	298	RandomAtlas	-0.0090293	-0.00102194
Stroop interference ratio	-0.0090293	{'model__alpha': 0.4, 'model__l1_ratio': 0.9}	Random Atlas 31	31	RandomAtlas	-0.0090293	0
Stroop interference ratio	-0.0090293	{'model__alpha': 0.4, 'model__l1_ratio': 0.9}	Random Atlas 17	17	RandomAtlas	-0.0090293	0
Stroop interference ratio	-0.0090293	{'model__alpha': 0.4, 'model__l1_ratio': 0.9}	Random Atlas 31	31	RandomAtlas	-0.0090293	0
Stroop interference ratio	-0.0141716	{'model__alpha': 0.4, 'model__l1_ratio': 0.9}	Random Atlas 65	65	RandomAtlas	-0.0090293	-0.00514234
Stroop interference ratio	-0.0090293	{'model__alpha': 0.4, 'model__l1_ratio': 1}	Random Atlas 113	113	RandomAtlas	-0.0090293	0
Stroop interference ratio	-0.0136532	{'model__alpha': 0.6, 'model__l1_ratio': 0.9}	Random Atlas 204	204	RandomAtlas	-0.0090293	-0.00462389
Stroop interference ratio	-0.0132868	{'model__alpha': 0.4, 'model__l1_ratio': 0.6}	Random Atlas 9	9	RandomAtlas	-0.0090293	-0.00425751
Stroop interference ratio	-0.0187159	{'model__alpha': 0.4, 'model__l1_ratio': 0.9}	Random Atlas 37	37	RandomAtlas	-0.0090293	-0.00968657
Stroop interference ratio	-0.0090293	{'model__alpha': 0.4, 'model__l1_ratio': 0.9}	Random Atlas 10	10	RandomAtlas	-0.0090293	0
Stroop interference ratio	-0.0090293	{'model__alpha': 0.4, 'model__l1_ratio': 0.9}	Random Atlas 91	91	RandomAtlas	-0.0090293	0
Stroop interference ratio	-0.0090293	{'model__alpha': 0.4, 'model__l1_ratio': 0.9}	Random Atlas 12	12	RandomAtlas	-0.0090293	0
Stroop interference ratio	-0.0107342	{'model__alpha': 0.4, 'model__l1_ratio': 0.9}	Random Atlas 18	18	RandomAtlas	-0.0090293	-0.0017049
Stroop interference ratio	-0.0113685	{'model__alpha': 0.6, 'model__l1_ratio': 0.9}	Random Atlas 300	300	RandomAtlas	-0.0090293	-0.00233921
Stroop interference ratio	-0.0090293	{'model__alpha': 0.4, 'model__l1_ratio': 0.9}	Random Atlas 54	54	RandomAtlas	-0.0090293	0
Stroop interference ratio	-0.0133165	{'model__alpha': 0.6, 'model__l1_ratio': 0.9}	Random Atlas 360	360	RandomAtlas	-0.0090293	-0.00428724
Stroop interference ratio	-0.0090293	{'model__alpha': 0.4, 'model__l1_ratio': 1}	Random Atlas 298	298	RandomAtlas	-0.0090293	0
Stroop interference ratio	-0.0146915	{'model__alpha': 0.6, 'model__l1_ratio': 0.9}	Random Atlas 246	246	RandomAtlas	-0.0090293	-0.00566224
Stroop interference ratio	-0.0131562	{'model__alpha': 0.4, 'model__l1_ratio': 0.9}	Random Atlas 37	37	RandomAtlas	-0.0090293	-0.00412691
Stroop interference ratio	-0.0090293	{'model__alpha': 0.4, 'model__l1_ratio': 0.9}	Random Atlas 140	140	RandomAtlas	-0.0090293	0
Stroop interference ratio	-0.0103255	{'model__alpha': 0.4, 'model__l1_ratio': 1}	Random Atlas 166	166	RandomAtlas	-0.0090293	-0.00129625
Stroop interference ratio	-0.0079026	{'model__alpha': 0.4, 'model__l1_ratio': 0.4}	Random Atlas 31	31	RandomAtlas	-0.0090293	0.0011267
Stroop interference ratio	-0.00915248	{'model__alpha': 0.4, 'model__l1_ratio': 0.9}	Random Atlas 21	21	RandomAtlas	-0.0090293	-0.000123176
Stroop interference ratio	-0.0090293	{'model__alpha': 0.4, 'model__l1_ratio': 0.9}	Random Atlas 45	45	RandomAtlas	-0.0090293	0
Stroop interference ratio	-0.0090293	{'model__alpha': 0.4, 'model__l1_ratio': 0.9}	Random Atlas 116	116	RandomAtlas	-0.0090293	0
Stroop interference ratio	-0.0090293	{'model__alpha': 0.4, 'model__l1_ratio': 0.9}	Random Atlas 100	100	RandomAtlas	-0.0090293	0
Stroop interference ratio	-0.0090293	{'model__alpha': 0.4, 'model__l1_ratio': 0.6}	pca_7_dr1V3_pca	7	PCA	-0.0090293	0
Stroop interference ratio	-0.0090293	{'model__alpha': 0.4, 'model__l1_ratio': 0.6}	Random Atlas 3	3	RandomAtlas	-0.0090293	0
Stroop interference ratio	-0.0090293	{'model__alpha': 0.4, 'model__l1_ratio': 1}	Random Atlas 169	169	RandomAtlas	-0.0090293	0
Stroop interference ratio	-0.0090293	{'model__alpha': 0.4, 'model__l1_ratio': 0.9}	Random Atlas 79	79	RandomAtlas	-0.0090293	0
Stroop interference ratio	-0.0090293	{'model__alpha': 0.4, 'model__l1_ratio': 0.9}	Random Atlas 100	100	RandomAtlas	-0.0090293	0
Stroop interference ratio	-0.0090293	{'model__alpha': 0.4, 'model__l1_ratio': 1}	Random Atlas 140	140	RandomAtlas	-0.0090293	0
Stroop interference ratio	-0.0090293	{'model__alpha': 0.4, 'model__l1_ratio': 1}	Random Atlas 113	113	RandomAtlas	-0.0090293	0
Stroop interference ratio	-0.0090293	{'model__alpha': 0.4, 'model__l1_ratio': 0.9}	Random Atlas 360	360	RandomAtlas	-0.0090293	0
Stroop interference ratio	-0.0090293	{'model__alpha': 0.4, 'model__l1_ratio': 0.9}	Random Atlas 246	246	RandomAtlas	-0.0090293	0
Stroop interference ratio	-0.0090293	{'model__alpha': 0.4, 'model__l1_ratio': 0.9}	Random Atlas 14	14	RandomAtlas	-0.0090293	0
Stroop interference ratio	-0.00816858	{'model__alpha': 0.4, 'model__l1_ratio': 0.6}	pca_31_dr1V3_pca	31	PCA	-0.0090293	0.000860723
Stroop interference ratio	-0.0119986	{'model__alpha': 0.4, 'model__l1_ratio': 0.9}	Random Atlas 37	37	RandomAtlas	-0.0090293	-0.00296931
Stroop interference ratio	-0.0090293	{'model__alpha': 0.4, 'model__l1_ratio': 0.9}	Random Atlas 12	12	RandomAtlas	-0.0090293	0
Stroop interference ratio	-0.0090293	{'model__alpha': 0.4, 'model__l1_ratio': 0.6}	Random Atlas 21	21	RandomAtlas	-0.0090293	0
Stroop interference ratio	-0.00945514	{'model__alpha': 0.4, 'model__l1_ratio': 0.9}	Random Atlas 31	31	RandomAtlas	-0.0090293	-0.000425842
Stroop interference ratio	-0.0090293	{'model__alpha': 0.4, 'model__l1_ratio': 1}	Random Atlas 200	200	RandomAtlas	-0.0090293	0
Stroop interference ratio	-0.0154595	{'model__alpha': 0.4, 'model__l1_ratio': 0.9}	Random Atlas 54	54	RandomAtlas	-0.0090293	-0.00643023
Stroop interference ratio	-0.0090293	{'model__alpha': 0.6, 'model__l1_ratio': 0.9}	Random Atlas 360	360	RandomAtlas	-0.0090293	0
Stroop interference ratio	-0.0090293	{'model__alpha': 0.4, 'model__l1_ratio': 0.6}	Random Atlas 3	3	RandomAtlas	-0.0090293	0
Stroop interference ratio	-0.010992	{'model__alpha': 0.4, 'model__l1_ratio': 0.9}	Random Atlas 79	79	RandomAtlas	-0.0090293	-0.00196268
Stroop interference ratio	-0.0090293	{'model__alpha': 0.4, 'model__l1_ratio': 0.9}	Random Atlas 96	96	RandomAtlas	-0.0090293	0
Stroop interference ratio	-0.0119766	{'model__alpha': 0.4, 'model__l1_ratio': 1}	Random Atlas 140	140	RandomAtlas	-0.0090293	-0.00294732
Stroop interference ratio	-0.0090293	{'model__alpha': 0.4, 'model__l1_ratio': 0.6}	Random Atlas 10	10	RandomAtlas	-0.0090293	0
Stroop interference ratio	-0.0090293	{'model__alpha': 0.4, 'model__l1_ratio': 0.9}	Random Atlas 91	91	RandomAtlas	-0.0090293	0
Stroop interference ratio	-0.0090293	{'model__alpha': 0.4, 'model__l1_ratio': 0.9}	Random Atlas 45	45	RandomAtlas	-0.0090293	0
Stroop interference ratio	-0.0133863	{'model__alpha': 0.4, 'model__l1_ratio': 0.9}	Random Atlas 65	65	RandomAtlas	-0.0090293	-0.00435698
Stroop interference ratio	-0.0090293	{'model__alpha': 0.4, 'model__l1_ratio': 0.9}	Random Atlas 204	204	RandomAtlas	-0.0090293	0
Stroop interference ratio	-0.0208424	{'model__alpha': 0.4, 'model__l1_ratio': 0.6}	Random Atlas 9	9	RandomAtlas	-0.0090293	-0.0118131
Stroop interference ratio	-0.0090293	{'model__alpha': 0.4, 'model__l1_ratio': 1}	Random Atlas 300	300	RandomAtlas	-0.0090293	0
Stroop interference ratio	-0.0090293	{'model__alpha': 0.4, 'model__l1_ratio': 0.9}	Random Atlas 7	7	RandomAtlas	-0.0090293	0
Stroop interference ratio	-0.0090293	{'model__alpha': 0.4, 'model__l1_ratio': 0.9}	Random Atlas 246	246	RandomAtlas	-0.0090293	0
Stroop interference ratio	-0.0090293	{'model__alpha': 0.4, 'model__l1_ratio': 0.9}	Random Atlas 25	25	RandomAtlas	-0.0090293	0
Stroop interference ratio	-0.032815	{'model__alpha': 0.4, 'model__l1_ratio': 0.1}	Yeo 7 networks	7	atlas	-0.0090293	-0.0237857
Stroop interference ratio	-0.0090293	{'model__alpha': 0.4, 'model__l1_ratio': 0.6}	Random Atlas 3	3	RandomAtlas	-0.0090293	0
Stroop interference ratio	-0.0090293	{'model__alpha': 0.4, 'model__l1_ratio': 0.9}	Random Atlas 2	2	RandomAtlas	-0.0090293	0
Stroop interference ratio	-0.0129863	{'model__alpha': 0.4, 'model__l1_ratio': 0.9}	Random Atlas 12	12	RandomAtlas	-0.0090293	-0.00395703
Stroop interference ratio	-0.0105617	{'model__alpha': 0.4, 'model__l1_ratio': 0.9}	Random Atlas 140	140	RandomAtlas	-0.0090293	-0.00153242
Stroop interference ratio	-0.0105505	{'model__alpha': 0.4, 'model__l1_ratio': 0.4}	Random Atlas 45	45	RandomAtlas	-0.0090293	-0.00152116
Stroop interference ratio	-0.0242908	{'model__alpha': 0.4, 'model__l1_ratio': 0.6}	Random Atlas 100	100	RandomAtlas	-0.0090293	-0.0152615
Stroop interference ratio	-0.0107364	{'model__alpha': 0.4, 'model__l1_ratio': 0.6}	Random Atlas 31	31	RandomAtlas	-0.0090293	-0.00170706
Stroop interference ratio	-0.0100694	{'model__alpha': 0.4, 'model__l1_ratio': 0.9}	Random Atlas 17	17	RandomAtlas	-0.0090293	-0.00104015
Stroop interference ratio	-0.016927	{'model__alpha': 0.4, 'model__l1_ratio': 0.9}	Random Atlas 7	7	RandomAtlas	-0.0090293	-0.00789768
Stroop interference ratio	-0.0157381	{'model__alpha': 0.4, 'model__l1_ratio': 0.9}	Random Atlas 116	116	RandomAtlas	-0.0090293	-0.00670883
Stroop interference ratio	-0.0090293	{'model__alpha': 0.4, 'model__l1_ratio': 0.9}	Random Atlas 204	204	RandomAtlas	-0.0090293	0
Stroop interference ratio	-0.0090293	{'model__alpha': 0.4, 'model__l1_ratio': 0.6}	Random Atlas 14	14	RandomAtlas	-0.0090293	0
Stroop interference ratio	-0.0090293	{'model__alpha': 0.4, 'model__l1_ratio': 0.9}	Schaefer 100	100	atlas	-0.0090293	0
Stroop interference ratio	-0.0090293	{'model__alpha': 0.4, 'model__l1_ratio': 0.6}	Random Atlas 2	2	RandomAtlas	-0.0090293	0
Stroop interference ratio	-0.0090293	{'model__alpha': 0.4, 'model__l1_ratio': 0.6}	Random Atlas 12	12	RandomAtlas	-0.0090293	0
Stroop interference ratio	-0.0113678	{'model__alpha': 0.6, 'model__l1_ratio': 0.9}	Random Atlas 298	298	RandomAtlas	-0.0090293	-0.00233853
Stroop interference ratio	-0.0090293	{'model__alpha': 0.4, 'model__l1_ratio': 0.9}	Random Atlas 200	200	RandomAtlas	-0.0090293	0
Stroop interference ratio	-0.0090293	{'model__alpha': 0.4, 'model__l1_ratio': 0.9}	Random Atlas 18	18	RandomAtlas	-0.0090293	0
Stroop interference ratio	-0.00811216	{'model__alpha': 0.4, 'model__l1_ratio': 0.6}	Random Atlas 54	54	RandomAtlas	-0.0090293	0.000917135
Stroop interference ratio	-0.0105687	{'model__alpha': 0.4, 'model__l1_ratio': 0.6}	pca_79_dr1V3_pca	79	PCA	-0.0090293	-0.00153943
Stroop interference ratio	-0.0090293	{'model__alpha': 0.4, 'model__l1_ratio': 0.9}	Random Atlas 96	96	RandomAtlas	-0.0090293	0
Stroop interference ratio	-0.0090293	{'model__alpha': 0.4, 'model__l1_ratio': 0.9}	Random Atlas 17	17	RandomAtlas	-0.0090293	0
Stroop interference ratio	-0.0125501	{'model__alpha': 0.4, 'model__l1_ratio': 0.9}	Random Atlas 7	7	RandomAtlas	-0.0090293	-0.00352081
Stroop interference ratio	-0.0090293	{'model__alpha': 0.4, 'model__l1_ratio': 0.9}	Random Atlas 166	166	RandomAtlas	-0.0090293	0
Stroop interference ratio	-0.0090293	{'model__alpha': 0.6, 'model__l1_ratio': 0.9}	Random Atlas 140	140	RandomAtlas	-0.0090293	0
Stroop interference ratio	-0.0141819	{'model__alpha': 0.4, 'model__l1_ratio': 0.9}	Random Atlas 18	18	RandomAtlas	-0.0090293	-0.00515259
Stroop interference ratio	-0.0090293	{'model__alpha': 0.4, 'model__l1_ratio': 0.9}	Random Atlas 169	169	RandomAtlas	-0.0090293	0
Stroop interference ratio	-0.00917246	{'model__alpha': 0.4, 'model__l1_ratio': 0.9}	Random Atlas 166	166	RandomAtlas	-0.0090293	-0.000143156
Stroop interference ratio	-0.0090293	{'model__alpha': 0.4, 'model__l1_ratio': 0.9}	Random Atlas 10	10	RandomAtlas	-0.0090293	0
Stroop interference ratio	-0.0090293	{'model__alpha': 0.4, 'model__l1_ratio': 0.9}	Random Atlas 91	91	RandomAtlas	-0.0090293	0
Stroop interference ratio	-0.0090293	{'model__alpha': 0.4, 'model__l1_ratio': 0.9}	Random Atlas 25	25	RandomAtlas	-0.0090293	0
Stroop interference ratio	-0.00678682	{'model__alpha': 0.6, 'model__l1_ratio': 0.4}	Random Atlas 113	113	RandomAtlas	-0.0090293	0.00224248
Stroop interference ratio	-0.00904983	{'model__alpha': 0.4, 'model__l1_ratio': 0.9}	Random Atlas 100	100	RandomAtlas	-0.0090293	-2.05303e-05
Stroop interference ratio	-0.0090293	{'model__alpha': 0.6, 'model__l1_ratio': 0.9}	Random Atlas 360	360	RandomAtlas	-0.0090293	0
Stroop interference ratio	-0.0090293	{'model__alpha': 0.4, 'model__l1_ratio': 0.9}	Random Atlas 116	116	RandomAtlas	-0.0090293	0
Stroop interference ratio	-0.0132771	{'model__alpha': 0.4, 'model__l1_ratio': 1}	Random Atlas 169	169	RandomAtlas	-0.0090293	-0.00424779
Stroop interference ratio	-0.0090293	{'model__alpha': 0.4, 'model__l1_ratio': 1}	Random Atlas 113	113	RandomAtlas	-0.0090293	0
Stroop interference ratio	-0.0090293	{'model__alpha': 0.4, 'model__l1_ratio': 1}	Random Atlas 204	204	RandomAtlas	-0.0090293	0
Stroop interference ratio	-0.0090293	{'model__alpha': 0.4, 'model__l1_ratio': 0.6}	Random Atlas 9	9	RandomAtlas	-0.0090293	0
Stroop interference ratio	-0.0090293	{'model__alpha': 0.4, 'model__l1_ratio': 0.9}	Random Atlas 65	65	RandomAtlas	-0.0090293	0
Stroop interference ratio	-0.0090293	{'model__alpha': 0.4, 'model__l1_ratio': 0.9}	Random Atlas 204	204	RandomAtlas	-0.0090293	0
Stroop interference ratio	-0.0174479	{'model__alpha': 0.4, 'model__l1_ratio': 0.6}	Random Atlas 10	10	RandomAtlas	-0.0090293	-0.00841861
Stroop interference ratio	-0.0090293	{'model__alpha': 0.4, 'model__l1_ratio': 0.9}	Random Atlas 91	91	RandomAtlas	-0.0090293	0
Stroop interference ratio	-0.0090293	{'model__alpha': 0.4, 'model__l1_ratio': 1}	Random Atlas 96	96	RandomAtlas	-0.0090293	0
Stroop interference ratio	-0.0124453	{'model__alpha': 0.4, 'model__l1_ratio': 1}	Random Atlas 300	300	RandomAtlas	-0.0090293	-0.00341604
Stroop interference ratio	-0.0125384	{'model__alpha': 0.4, 'model__l1_ratio': 0.9}	Random Atlas 7	7	RandomAtlas	-0.0090293	-0.00350906
Stroop interference ratio	-0.0090293	{'model__alpha': 0.4, 'model__l1_ratio': 0.9}	Random Atlas 54	54	RandomAtlas	-0.0090293	0
Stroop interference ratio	-0.0105936	{'model__alpha': 0.6, 'model__l1_ratio': 0.9}	Random Atlas 360	360	RandomAtlas	-0.0090293	-0.0015643
Stroop interference ratio	-0.00919661	{'model__alpha': 0.4, 'model__l1_ratio': 0.6}	Random Atlas 200	200	RandomAtlas	-0.0090293	-0.000167311
Stroop interference ratio	-0.0090293	{'model__alpha': 0.4, 'model__l1_ratio': 0.9}	Random Atlas 45	45	RandomAtlas	-0.0090293	0
Stroop interference ratio	-0.0090293	{'model__alpha': 0.4, 'model__l1_ratio': 0.6}	Random Atlas 9	9	RandomAtlas	-0.0090293	0
Stroop interference ratio	-0.0211125	{'model__alpha': 0.4, 'model__l1_ratio': 0.9}	Random Atlas 12	12	RandomAtlas	-0.0090293	-0.0120832
Stroop interference ratio	-0.0200445	{'model__alpha': 0.4, 'model__l1_ratio': 0.6}	Random Atlas 21	21	RandomAtlas	-0.0090293	-0.0110152
Stroop interference ratio	-0.0090293	{'model__alpha': 0.4, 'model__l1_ratio': 0.9}	Random Atlas 31	31	RandomAtlas	-0.0090293	0
Stroop interference ratio	-0.0101389	{'model__alpha': 0.4, 'model__l1_ratio': 1}	Random Atlas 246	246	RandomAtlas	-0.0090293	-0.0011096
Stroop interference ratio	-0.0331665	{'model__alpha': 0.4, 'model__l1_ratio': 0.6}	Random Atlas 14	14	RandomAtlas	-0.0090293	-0.0241372
Stroop interference ratio	-0.0090293	{'model__alpha': 0.4, 'model__l1_ratio': 0.9}	Random Atlas 37	37	RandomAtlas	-0.0090293	0
Stroop interference ratio	-0.0090293	{'model__alpha': 0.4, 'model__l1_ratio': 1}	Random Atlas 140	140	RandomAtlas	-0.0090293	0
Stroop interference ratio	-0.0090293	{'model__alpha': 0.4, 'model__l1_ratio': 1}	pca_140_dr1V3_pca	140	PCA	-0.0090293	0
Stroop interference ratio	-0.0164562	{'model__alpha': 0.4, 'model__l1_ratio': 0.9}	Random Atlas 246	246	RandomAtlas	-0.0090293	-0.00742691
Stroop interference ratio	-0.0090293	{'model__alpha': 0.4, 'model__l1_ratio': 0.6}	Random Atlas 3	3	RandomAtlas	-0.0090293	0
Stroop interference ratio	-0.0117596	{'model__alpha': 0.4, 'model__l1_ratio': 0.6}	Random Atlas 79	79	RandomAtlas	-0.0090293	-0.00273029
Stroop interference ratio	-0.0132154	{'model__alpha': 0.4, 'model__l1_ratio': 0.9}	Random Atlas 10	10	RandomAtlas	-0.0090293	-0.0041861
Stroop interference ratio	-0.0110783	{'model__alpha': 0.4, 'model__l1_ratio': 0.9}	Random Atlas 37	37	RandomAtlas	-0.0090293	-0.00204901
Stroop interference ratio	-0.0129598	{'model__alpha': 0.4, 'model__l1_ratio': 0.9}	Random Atlas 18	18	RandomAtlas	-0.0090293	-0.00393052
Stroop interference ratio	-0.0090293	{'model__alpha': 0.4, 'model__l1_ratio': 0.9}	Random Atlas 12	12	RandomAtlas	-0.0090293	0
Stroop interference ratio	-0.0090293	{'model__alpha': 0.4, 'model__l1_ratio': 0.9}	Random Atlas 31	31	RandomAtlas	-0.0090293	0
Stroop interference ratio	-0.0090293	{'model__alpha': 0.4, 'model__l1_ratio': 0.6}	Random Atlas 17	17	RandomAtlas	-0.0090293	0
Stroop interference ratio	-0.011784	{'model__alpha': 0.6, 'model__l1_ratio': 0.4}	Random Atlas 96	96	RandomAtlas	-0.0090293	-0.00275473
Stroop interference ratio	-0.0090293	{'model__alpha': 0.4, 'model__l1_ratio': 0.9}	Random Atlas 17	17	RandomAtlas	-0.0090293	0
Stroop interference ratio	-0.0090293	{'model__alpha': 0.4, 'model__l1_ratio': 0.6}	Random Atlas 7	7	RandomAtlas	-0.0090293	0
Stroop interference ratio	-0.0090293	{'model__alpha': 0.4, 'model__l1_ratio': 0.9}	Random Atlas 169	169	RandomAtlas	-0.0090293	0
Stroop interference ratio	-0.0090293	{'model__alpha': 0.4, 'model__l1_ratio': 0.9}	Random Atlas 113	113	RandomAtlas	-0.0090293	0
Stroop interference ratio	-0.0090293	{'model__alpha': 0.4, 'model__l1_ratio': 0.9}	Random Atlas 204	204	RandomAtlas	-0.0090293	0
Stroop interference ratio	-0.0124618	{'model__alpha': 0.4, 'model__l1_ratio': 0.9}	Random Atlas 25	25	RandomAtlas	-0.0090293	-0.00343252
Stroop interference ratio	-0.00223345	{'model__alpha': 0.4, 'model__l1_ratio': 0.4}	pca_25_dr1V3_pca	25	PCA	-0.0090293	0.00679585
Stroop interference ratio	-0.0119879	{'model__alpha': 0.4, 'model__l1_ratio': 1}	pca_200_dr1V3_pca	200	PCA	-0.0090293	-0.00295864
Stroop interference ratio	-0.0090293	{'model__alpha': 0.4, 'model__l1_ratio': 0.9}	Random Atlas 166	166	RandomAtlas	-0.0090293	0
Stroop interference ratio	-0.0090293	{'model__alpha': 0.4, 'model__l1_ratio': 0.6}	Random Atlas 10	10	RandomAtlas	-0.0090293	0
Stroop interference ratio	-0.0090293	{'model__alpha': 0.4, 'model__l1_ratio': 0.9}	Random Atlas 91	91	RandomAtlas	-0.0090293	0
Stroop interference ratio	-0.0090293	{'model__alpha': 0.4, 'model__l1_ratio': 0.6}	Random Atlas 18	18	RandomAtlas	-0.0090293	0
Stroop interference ratio	-0.0239154	{'model__alpha': 0.4, 'model__l1_ratio': 1}	Random Atlas 298	298	RandomAtlas	-0.0090293	-0.0148861
Stroop interference ratio	-0.0090293	{'model__alpha': 0.4, 'model__l1_ratio': 1}	Random Atlas 116	116	RandomAtlas	-0.0090293	0
Stroop interference ratio	-0.0090293	{'model__alpha': 0.4, 'model__l1_ratio': 0.9}	Random Atlas 45	45	RandomAtlas	-0.0090293	0
Stroop interference ratio	-0.0090293	{'model__alpha': 0.4, 'model__l1_ratio': 0.9}	Random Atlas 100	100	RandomAtlas	-0.0090293	0
Stroop interference ratio	-0.0090293	{'model__alpha': 0.4, 'model__l1_ratio': 0.9}	Random Atlas 166	166	RandomAtlas	-0.0090293	0
Stroop interference ratio	-0.0090293	{'model__alpha': 0.4, 'model__l1_ratio': 0.9}	Random Atlas 140	140	RandomAtlas	-0.0090293	0
Stroop interference ratio	-0.0090293	{'model__alpha': 0.4, 'model__l1_ratio': 0.9}	Random Atlas 140	140	RandomAtlas	-0.0090293	0
Stroop interference ratio	-0.0204698	{'model__alpha': 0.4, 'model__l1_ratio': 0.6}	Random Atlas 3	3	RandomAtlas	-0.0090293	-0.0114405
Stroop interference ratio	-0.0090293	{'model__alpha': 0.4, 'model__l1_ratio': 1}	Random Atlas 169	169	RandomAtlas	-0.0090293	0
Stroop interference ratio	-0.0090293	{'model__alpha': 0.4, 'model__l1_ratio': 1}	Random Atlas 200	200	RandomAtlas	-0.0090293	0
Stroop interference ratio	-0.0090293	{'model__alpha': 0.4, 'model__l1_ratio': 0.9}	Random Atlas 113	113	RandomAtlas	-0.0090293	0
Stroop interference ratio	-0.0090293	{'model__alpha': 0.4, 'model__l1_ratio': 0.9}	Random Atlas 100	100	RandomAtlas	-0.0090293	0
Stroop interference ratio	-0.0090293	{'model__alpha': 0.4, 'model__l1_ratio': 0.9}	Random Atlas 360	360	RandomAtlas	-0.0090293	0
Stroop interference ratio	-0.0090293	{'model__alpha': 0.4, 'model__l1_ratio': 0.9}	Random Atlas 116	116	RandomAtlas	-0.0090293	0
Stroop interference ratio	-0.010711	{'model__alpha': 0.4, 'model__l1_ratio': 0.6}	Random Atlas 2	2	RandomAtlas	-0.0090293	-0.00168168
Stroop interference ratio	-0.0132948	{'model__alpha': 0.4, 'model__l1_ratio': 0.9}	Random Atlas 12	12	RandomAtlas	-0.0090293	-0.00426546
Stroop interference ratio	-0.0090293	{'model__alpha': 0.4, 'model__l1_ratio': 1}	Random Atlas 298	298	RandomAtlas	-0.0090293	0
Stroop interference ratio	-0.0090293	{'model__alpha': 0.4, 'model__l1_ratio': 0.9}	Random Atlas 14	14	RandomAtlas	-0.0090293	0
Stroop interference ratio	-0.00808486	{'model__alpha': 0.4, 'model__l1_ratio': 0.6}	MMP	360	atlas	-0.0090293	0.000944437
Stroop interference ratio	-0.0090293	{'model__alpha': 0.4, 'model__l1_ratio': 0.9}	Random Atlas 18	18	RandomAtlas	-0.0090293	0
Stroop interference ratio	-0.0090293	{'model__alpha': 0.4, 'model__l1_ratio': 0.9}	Random Atlas 17	17	RandomAtlas	-0.0090293	0
Stroop interference ratio	-0.0145822	{'model__alpha': 0.4, 'model__l1_ratio': 0.9}	Random Atlas 7	7	RandomAtlas	-0.0090293	-0.00555292
Stroop interference ratio	-0.017246	{'model__alpha': 0.4, 'model__l1_ratio': 0.6}	Random Atlas 300	300	RandomAtlas	-0.0090293	-0.00821666
Stroop interference ratio	-0.0090293	{'model__alpha': 0.4, 'model__l1_ratio': 0.9}	Random Atlas 96	96	RandomAtlas	-0.0090293	0
Stroop interference ratio	-0.0090293	{'model__alpha': 0.4, 'model__l1_ratio': 1}	Random Atlas 113	113	RandomAtlas	-0.0090293	0
Stroop interference ratio	-0.00829893	{'model__alpha': 0.4, 'model__l1_ratio': 0.6}	Random Atlas 169	169	RandomAtlas	-0.0090293	0.000730367
Stroop interference ratio	-0.00953743	{'model__alpha': 0.4, 'model__l1_ratio': 0.6}	Random Atlas 9	9	RandomAtlas	-0.0090293	-0.000508126
Stroop interference ratio	-0.00981718	{'model__alpha': 0.4, 'model__l1_ratio': 1}	Random Atlas 166	166	RandomAtlas	-0.0090293	-0.000787878
Stroop interference ratio	-0.0090293	{'model__alpha': 0.4, 'model__l1_ratio': 0.9}	Random Atlas 25	25	RandomAtlas	-0.0090293	0
Stroop interference ratio	-0.00324916	{'model__alpha': 0.4, 'model__l1_ratio': 0.4}	pca_18_dr1V3_pca	18	PCA	-0.0090293	0.00578014
Stroop interference ratio	-0.0090293	{'model__alpha': 0.4, 'model__l1_ratio': 0.9}	Random Atlas 100	100	RandomAtlas	-0.0090293	0
Stroop interference ratio	-0.0090293	{'model__alpha': 0.4, 'model__l1_ratio': 0.9}	Random Atlas 45	45	RandomAtlas	-0.0090293	0
Stroop interference ratio	-0.0090293	{'model__alpha': 0.4, 'model__l1_ratio': 1}	Random Atlas 200	200	RandomAtlas	-0.0090293	0
Stroop interference ratio	-0.0090293	{'model__alpha': 0.4, 'model__l1_ratio': 0.9}	Random Atlas 116	116	RandomAtlas	-0.0090293	0
Stroop interference ratio	-0.0090293	{'model__alpha': 0.4, 'model__l1_ratio': 0.6}	Random Atlas 9	9	RandomAtlas	-0.0090293	0
Stroop interference ratio	-0.0143654	{'model__alpha': 0.4, 'model__l1_ratio': 0.9}	Random Atlas 45	45	RandomAtlas	-0.0090293	-0.00533612
Stroop interference ratio	-0.0090293	{'model__alpha': 0.4, 'model__l1_ratio': 0.9}	Random Atlas 79	79	RandomAtlas	-0.0090293	0
Stroop interference ratio	-0.0090293	{'model__alpha': 0.4, 'model__l1_ratio': 0.9}	Random Atlas 65	65	RandomAtlas	-0.0090293	0
Stroop interference ratio	-0.0090293	{'model__alpha': 0.4, 'model__l1_ratio': 1}	Random Atlas 200	200	RandomAtlas	-0.0090293	0
Stroop interference ratio	-0.00988095	{'model__alpha': 0.4, 'model__l1_ratio': 0.6}	pca_45_dr1V3_pca	45	PCA	-0.0090293	-0.000851646
Stroop interference ratio	-0.0090293	{'model__alpha': 0.4, 'model__l1_ratio': 1}	pca_298_dr1V3_pca	298	PCA	-0.0090293	0
Stroop interference ratio	-0.0090293	{'model__alpha': 0.4, 'model__l1_ratio': 0.9}	Random Atlas 14	14	RandomAtlas	-0.0090293	0
Stroop interference ratio	-0.0115216	{'model__alpha': 0.4, 'model__l1_ratio': 1}	Random Atlas 246	246	RandomAtlas	-0.0090293	-0.00249227
Stroop interference ratio	-0.0140332	{'model__alpha': 0.4, 'model__l1_ratio': 0.4}	Random Atlas 79	79	RandomAtlas	-0.0090293	-0.00500393
Stroop interference ratio	-0.0107006	{'model__alpha': 0.4, 'model__l1_ratio': 0.6}	Random Atlas 2	2	RandomAtlas	-0.0090293	-0.0016713
Stroop interference ratio	-0.0090293	{'model__alpha': 0.4, 'model__l1_ratio': 0.6}	Random Atlas 12	12	RandomAtlas	-0.0090293	0
Stroop interference ratio	-0.0090293	{'model__alpha': 0.4, 'model__l1_ratio': 0.9}	Random Atlas 21	21	RandomAtlas	-0.0090293	0
Stroop interference ratio	-0.011263	{'model__alpha': 0.4, 'model__l1_ratio': 0.9}	Random Atlas 298	298	RandomAtlas	-0.0090293	-0.00223374
Stroop interference ratio	-0.0218272	{'model__alpha': 0.4, 'model__l1_ratio': 0.9}	Random Atlas 25	25	RandomAtlas	-0.0090293	-0.0127979
Stroop interference ratio	-0.0090293	{'model__alpha': 0.4, 'model__l1_ratio': 0.6}	Random Atlas 10	10	RandomAtlas	-0.0090293	0
Stroop interference ratio	-0.0090293	{'model__alpha': 0.4, 'model__l1_ratio': 0.9}	Random Atlas 3	3	RandomAtlas	-0.0090293	0
Stroop interference ratio	-0.0090293	{'model__alpha': 0.4, 'model__l1_ratio': 0.9}	Random Atlas 65	65	RandomAtlas	-0.0090293	0
Stroop interference ratio	-0.0090293	{'model__alpha': 0.4, 'model__l1_ratio': 0.9}	Random Atlas 204	204	RandomAtlas	-0.0090293	0
Stroop interference ratio	-0.0168291	{'model__alpha': 0.4, 'model__l1_ratio': 0.9}	Random Atlas 2	2	RandomAtlas	-0.0090293	-0.00779977
Stroop interference ratio	-0.014584	{'model__alpha': 0.4, 'model__l1_ratio': 0.9}	Random Atlas 37	37	RandomAtlas	-0.0090293	-0.00555474
Stroop interference ratio	-0.00966464	{'model__alpha': 0.4, 'model__l1_ratio': 0.6}	Random Atlas 9	9	RandomAtlas	-0.0090293	-0.000635338
Stroop interference ratio	-0.0090293	{'model__alpha': 0.4, 'model__l1_ratio': 0.9}	Random Atlas 166	166	RandomAtlas	-0.0090293	0
Stroop interference ratio	-0.0210614	{'model__alpha': 0.4, 'model__l1_ratio': 0.4}	Random Atlas 91	91	RandomAtlas	-0.0090293	-0.0120321
Stroop interference ratio	-0.0090293	{'model__alpha': 0.4, 'model__l1_ratio': 0.6}	Random Atlas 31	31	RandomAtlas	-0.0090293	0
Stroop interference ratio	-0.0090293	{'model__alpha': 0.4, 'model__l1_ratio': 0.6}	Random Atlas 10	10	RandomAtlas	-0.0090293	0
Stroop interference ratio	-0.0090293	{'model__alpha': 0.4, 'model__l1_ratio': 0.9}	Random Atlas 25	25	RandomAtlas	-0.0090293	0
Stroop interference ratio	-0.00935944	{'model__alpha': 0.4, 'model__l1_ratio': 0.9}	Random Atlas 21	21	RandomAtlas	-0.0090293	-0.000330144
Stroop interference ratio	-0.0090293	{'model__alpha': 0.4, 'model__l1_ratio': 0.6}	Random Atlas 7	7	RandomAtlas	-0.0090293	0
Stroop interference ratio	-0.0131142	{'model__alpha': 0.4, 'model__l1_ratio': 0.4}	Random Atlas 14	14	RandomAtlas	-0.0090293	-0.00408491
Stroop interference ratio	-0.0188063	{'model__alpha': 0.4, 'model__l1_ratio': 0.9}	Random Atlas 18	18	RandomAtlas	-0.0090293	-0.00977699
Stroop interference ratio	-0.0090293	{'model__alpha': 0.4, 'model__l1_ratio': 1}	Random Atlas 204	204	RandomAtlas	-0.0090293	0
Stroop interference ratio	-0.0090293	{'model__alpha': 0.4, 'model__l1_ratio': 1}	Random Atlas 300	300	RandomAtlas	-0.0090293	0
Stroop interference ratio	-0.0090293	{'model__alpha': 0.4, 'model__l1_ratio': 0.9}	Random Atlas 54	54	RandomAtlas	-0.0090293	0
Stroop interference ratio	-0.0125437	{'model__alpha': 0.4, 'model__l1_ratio': 0.6}	Random Atlas 298	298	RandomAtlas	-0.0090293	-0.00351437
Stroop interference ratio	-0.00975357	{'model__alpha': 0.4, 'model__l1_ratio': 0.9}	Random Atlas 91	91	RandomAtlas	-0.0090293	-0.000724269
Stroop interference ratio	-0.0152947	{'model__alpha': 0.4, 'model__l1_ratio': 0.9}	Random Atlas 54	54	RandomAtlas	-0.0090293	-0.00626542
Stroop interference ratio	-0.0192849	{'model__alpha': 0.4, 'model__l1_ratio': 0.6}	Random Atlas 360	360	RandomAtlas	-0.0090293	-0.0102556
Stroop interference ratio	-0.0090293	{'model__alpha': 0.4, 'model__l1_ratio': 0.6}	MNI maxprob	9	atlas	-0.0090293	0
Stroop interference ratio	-0.0090293	{'model__alpha': 0.4, 'model__l1_ratio': 0.9}	Random Atlas 246	246	RandomAtlas	-0.0090293	0
Stroop interference ratio	-0.0090293	{'model__alpha': 0.4, 'model__l1_ratio': 0.9}	Random Atlas 37	37	RandomAtlas	-0.0090293	0
Stroop interference ratio	-0.0090293	{'model__alpha': 0.4, 'model__l1_ratio': 0.6}	Random Atlas 21	21	RandomAtlas	-0.0090293	0
Stroop interference ratio	-0.0122052	{'model__alpha': 0.4, 'model__l1_ratio': 0.4}	Random Atlas 31	31	RandomAtlas	-0.0090293	-0.00317594
Stroop interference ratio	-0.0216609	{'model__alpha': 0.4, 'model__l1_ratio': 1}	Random Atlas 298	298	RandomAtlas	-0.0090293	-0.0126316
Stroop interference ratio	-0.00913835	{'model__alpha': 0.4, 'model__l1_ratio': 0.9}	Random Atlas 300	300	RandomAtlas	-0.0090293	-0.000109055
Stroop interference ratio	-0.0132977	{'model__alpha': 0.4, 'model__l1_ratio': 0.6}	pca_96_dr1V3_pca	96	PCA	-0.0090293	-0.0042684
Stroop interference ratio	-0.0090293	{'model__alpha': 0.4, 'model__l1_ratio': 0.9}	Random Atlas 169	169	RandomAtlas	-0.0090293	0
Stroop interference ratio	-0.0112275	{'model__alpha': 0.4, 'model__l1_ratio': 0.9}	Random Atlas 116	116	RandomAtlas	-0.0090293	-0.0021982
Stroop interference ratio	-0.0131751	{'model__alpha': 0.4, 'model__l1_ratio': 0.4}	Random Atlas 79	79	RandomAtlas	-0.0090293	-0.00414576
Stroop interference ratio	-0.0090293	{'model__alpha': 0.4, 'model__l1_ratio': 0.6}	Random Atlas 3	3	RandomAtlas	-0.0090293	0
Stroop interference ratio	0.0037827	{'model__alpha': 0.4, 'model__l1_ratio': 0.4}	pca_9_dr1V3_pca	9	PCA	-0.0090293	0.012812
Stroop interference ratio	-0.0090293	{'model__alpha': 0.4, 'model__l1_ratio': 0.9}	Random Atlas 140	140	RandomAtlas	-0.0090293	0
Stroop interference ratio	-0.00903037	{'model__alpha': 0.4, 'model__l1_ratio': 0.6}	Random Atlas 79	79	RandomAtlas	-0.0090293	-1.07324e-06
Stroop interference ratio	-0.0090293	{'model__alpha': 0.4, 'model__l1_ratio': 1}	Random Atlas 116	116	RandomAtlas	-0.0090293	0
Stroop interference ratio	-0.0102972	{'model__alpha': 0.4, 'model__l1_ratio': 1}	Random Atlas 100	100	RandomAtlas	-0.0090293	-0.00126791
Stroop interference ratio	-0.00905329	{'model__alpha': 0.4, 'model__l1_ratio': 0.6}	Random Atlas 45	45	RandomAtlas	-0.0090293	-2.39936e-05
Stroop interference ratio	-0.0090293	{'model__alpha': 0.4, 'model__l1_ratio': 0.6}	Random Atlas 2	2	RandomAtlas	-0.0090293	0
Stroop interference ratio	-0.00907686	{'model__alpha': 0.4, 'model__l1_ratio': 0.9}	Random Atlas 96	96	RandomAtlas	-0.0090293	-4.75585e-05
Stroop interference ratio	-0.0141217	{'model__alpha': 0.4, 'model__l1_ratio': 0.6}	Random Atlas 12	12	RandomAtlas	-0.0090293	-0.00509237
Stroop interference ratio	-0.0090293	{'model__alpha': 0.4, 'model__l1_ratio': 0.9}	Random Atlas 21	21	RandomAtlas	-0.0090293	0
Stroop interference ratio	-0.0116667	{'model__alpha': 0.4, 'model__l1_ratio': 1}	Random Atlas 298	298	RandomAtlas	-0.0090293	-0.00263741
Stroop interference ratio	-0.0090293	{'model__alpha': 0.4, 'model__l1_ratio': 0.6}	Random Atlas 14	14	RandomAtlas	-0.0090293	0
Stroop interference ratio	-0.00926376	{'model__alpha': 0.6, 'model__l1_ratio': 0.9}	Random Atlas 200	200	RandomAtlas	-0.0090293	-0.000234457
Stroop interference ratio	-0.0090293	{'model__alpha': 0.4, 'model__l1_ratio': 1}	Random Atlas 200	200	RandomAtlas	-0.0090293	0
Stroop interference ratio	-0.0119879	{'model__alpha': 0.4, 'model__l1_ratio': 1}	pca_169_dr1V3_pca	169	PCA	-0.0090293	-0.00295864
Stroop interference ratio	-0.0090293	{'model__alpha': 0.4, 'model__l1_ratio': 0.6}	Random Atlas 9	9	RandomAtlas	-0.0090293	0
Stroop interference ratio	-0.011504	{'model__alpha': 0.4, 'model__l1_ratio': 0.9}	Random Atlas 17	17	RandomAtlas	-0.0090293	-0.00247475
Stroop interference ratio	-0.0090293	{'model__alpha': 0.4, 'model__l1_ratio': 0.6}	Random Atlas 7	7	RandomAtlas	-0.0090293	0
Stroop interference ratio	-0.0201621	{'model__alpha': 0.4, 'model__l1_ratio': 0.6}	Random Atlas 300	300	RandomAtlas	-0.0090293	-0.0111328
Stroop interference ratio	-0.0090293	{'model__alpha': 0.4, 'model__l1_ratio': 0.9}	Random Atlas 96	96	RandomAtlas	-0.0090293	0
Stroop interference ratio	-0.0090293	{'model__alpha': 0.4, 'model__l1_ratio': 0.6}	Random Atlas 18	18	RandomAtlas	-0.0090293	0
Stroop interference ratio	-0.0090293	{'model__alpha': 0.4, 'model__l1_ratio': 0.9}	Random Atlas 65	65	RandomAtlas	-0.0090293	0
Stroop interference ratio	-0.0227624	{'model__alpha': 0.4, 'model__l1_ratio': 0.9}	Random Atlas 25	25	RandomAtlas	-0.0090293	-0.0137331
Stroop interference ratio	-0.0113332	{'model__alpha': 0.4, 'model__l1_ratio': 1}	Random Atlas 166	166	RandomAtlas	-0.0090293	-0.00230395
Stroop interference ratio	-0.0090293	{'model__alpha': 0.4, 'model__l1_ratio': 0.6}	Random Atlas 9	9	RandomAtlas	-0.0090293	0
Stroop interference ratio	-0.019314	{'model__alpha': 0.4, 'model__l1_ratio': 0.9}	Random Atlas 79	79	RandomAtlas	-0.0090293	-0.0102847
Stroop interference ratio	-0.0090293	{'model__alpha': 0.4, 'model__l1_ratio': 0.6}	Random Atlas 25	25	RandomAtlas	-0.0090293	0
Stroop interference ratio	-0.0090293	{'model__alpha': 0.4, 'model__l1_ratio': 0.9}	Random Atlas 113	113	RandomAtlas	-0.0090293	0
Stroop interference ratio	-0.0090293	{'model__alpha': 0.4, 'model__l1_ratio': 0.6}	Random Atlas 10	10	RandomAtlas	-0.0090293	0
Stroop interference ratio	-0.0090293	{'model__alpha': 0.4, 'model__l1_ratio': 0.6}	Random Atlas 3	3	RandomAtlas	-0.0090293	0
Stroop interference ratio	-0.00898885	{'model__alpha': 0.4, 'model__l1_ratio': 0.6}	Random Atlas 169	169	RandomAtlas	-0.0090293	4.04495e-05
Stroop interference ratio	-0.0090293	{'model__alpha': 0.4, 'model__l1_ratio': 0.9}	Random Atlas 21	21	RandomAtlas	-0.0090293	0
Stroop interference ratio	-0.0090293	{'model__alpha': 0.4, 'model__l1_ratio': 0.9}	Random Atlas 2	2	RandomAtlas	-0.0090293	0
Stroop interference ratio	-0.0187454	{'model__alpha': 0.6, 'model__l1_ratio': 0.4}	Random Atlas 31	31	RandomAtlas	-0.0090293	-0.00971614
Stroop interference ratio	-0.0283451	{'model__alpha': 0.4, 'model__l1_ratio': 0.4}	Random Atlas 37	37	RandomAtlas	-0.0090293	-0.0193158
Stroop interference ratio	-0.0090293	{'model__alpha': 0.6, 'model__l1_ratio': 0.9}	Random Atlas 298	298	RandomAtlas	-0.0090293	0
Stroop interference ratio	-0.0090293	{'model__alpha': 0.4, 'model__l1_ratio': 0.9}	Random Atlas 246	246	RandomAtlas	-0.0090293	0
Stroop interference ratio	-0.0090293	{'model__alpha': 0.4, 'model__l1_ratio': 0.9}	Random Atlas 37	37	RandomAtlas	-0.0090293	0
Stroop interference ratio	-0.0090293	{'model__alpha': 0.4, 'model__l1_ratio': 0.9}	Random Atlas 54	54	RandomAtlas	-0.0090293	0
Stroop interference ratio	-0.0090293	{'model__alpha': 0.4, 'model__l1_ratio': 1}	Random Atlas 360	360	RandomAtlas	-0.0090293	0
Stroop interference ratio	-0.0090293	{'model__alpha': 0.4, 'model__l1_ratio': 0.6}	Random Atlas 21	21	RandomAtlas	-0.0090293	0
Stroop interference ratio	-0.0178549	{'model__alpha': 0.4, 'model__l1_ratio': 0.6}	Random Atlas 7	7	RandomAtlas	-0.0090293	-0.00882563
Stroop interference ratio	-0.0090293	{'model__alpha': 0.4, 'model__l1_ratio': 0.6}	Random Atlas 14	14	RandomAtlas	-0.0090293	0
Stroop interference ratio	-0.00945884	{'model__alpha': 0.4, 'model__l1_ratio': 0.9}	Random Atlas 140	140	RandomAtlas	-0.0090293	-0.000429536
Stroop interference ratio	-0.0123096	{'model__alpha': 0.6, 'model__l1_ratio': 0.9}	Random Atlas 204	204	RandomAtlas	-0.0090293	-0.00328026
Stroop interference ratio	-0.0090293	{'model__alpha': 0.4, 'model__l1_ratio': 0.9}	Random Atlas 79	79	RandomAtlas	-0.0090293	0
Stroop interference ratio	-0.0090293	{'model__alpha': 0.4, 'model__l1_ratio': 0.6}	Random Atlas 3	3	RandomAtlas	-0.0090293	0
Stroop interference ratio	-0.00922147	{'model__alpha': 0.4, 'model__l1_ratio': 0.9}	Random Atlas 116	116	RandomAtlas	-0.0090293	-0.000192175
Stroop interference ratio	-0.0090293	{'model__alpha': 0.4, 'model__l1_ratio': 0.9}	Random Atlas 54	54	RandomAtlas	-0.0090293	0
Stroop interference ratio	-0.0090293	{'model__alpha': 0.4, 'model__l1_ratio': 0.6}	Random Atlas 18	18	RandomAtlas	-0.0090293	0
Stroop interference ratio	-0.00952163	{'model__alpha': 0.4, 'model__l1_ratio': 0.9}	Random Atlas 25	25	RandomAtlas	-0.0090293	-0.00049233
Stroop interference ratio	-0.0090293	{'model__alpha': 0.4, 'model__l1_ratio': 1}	Random Atlas 298	298	RandomAtlas	-0.0090293	0
Stroop interference ratio	-0.012535	{'model__alpha': 0.4, 'model__l1_ratio': 0.6}	Random Atlas 166	166	RandomAtlas	-0.0090293	-0.00350569
Stroop interference ratio	-0.0090293	{'model__alpha': 0.4, 'model__l1_ratio': 0.9}	Random Atlas 91	91	RandomAtlas	-0.0090293	0
Stroop interference ratio	-0.00912173	{'model__alpha': 0.6, 'model__l1_ratio': 0.4}	Random Atlas 140	140	RandomAtlas	-0.0090293	-9.24348e-05
Stroop interference ratio	-0.0090293	{'model__alpha': 0.4, 'model__l1_ratio': 0.9}	Random Atlas 91	91	RandomAtlas	-0.0090293	0
Stroop interference ratio	-0.0090293	{'model__alpha': 0.4, 'model__l1_ratio': 0.6}	Random Atlas 10	10	RandomAtlas	-0.0090293	0
Stroop interference ratio	-0.0372006	{'model__alpha': 0.1, 'model__l1_ratio': 0.6}	Random Atlas 9	9	RandomAtlas	-0.0090293	-0.0281713
Stroop interference ratio	-0.0090293	{'model__alpha': 0.4, 'model__l1_ratio': 0.9}	Random Atlas 65	65	RandomAtlas	-0.0090293	0
Stroop interference ratio	-0.0123736	{'model__alpha': 0.6, 'model__l1_ratio': 0.9}	Random Atlas 204	204	RandomAtlas	-0.0090293	-0.00334426
Stroop interference ratio	-0.0090293	{'model__alpha': 0.4, 'model__l1_ratio': 0.9}	Random Atlas 300	300	RandomAtlas	-0.0090293	0
Stroop interference ratio	-0.0090293	{'model__alpha': 0.6, 'model__l1_ratio': 0.9}	Random Atlas 300	300	RandomAtlas	-0.0090293	0
Stroop interference ratio	-0.0090293	{'model__alpha': 0.4, 'model__l1_ratio': 0.9}	Random Atlas 113	113	RandomAtlas	-0.0090293	0
Stroop interference ratio	-0.011844	{'model__alpha': 0.4, 'model__l1_ratio': 0.9}	Random Atlas 116	116	RandomAtlas	-0.0090293	-0.00281471
Stroop interference ratio	-0.0090293	{'model__alpha': 0.4, 'model__l1_ratio': 0.6}	Random Atlas 18	18	RandomAtlas	-0.0090293	0
Stroop interference ratio	-0.0090293	{'model__alpha': 0.4, 'model__l1_ratio': 0.9}	Random Atlas 116	116	RandomAtlas	-0.0090293	0
Stroop interference ratio	-0.0129759	{'model__alpha': 0.6, 'model__l1_ratio': 0.4}	Random Atlas 100	100	RandomAtlas	-0.0090293	-0.00394663
Stroop interference ratio	-0.0090293	{'model__alpha': 0.4, 'model__l1_ratio': 0.9}	Random Atlas 45	45	RandomAtlas	-0.0090293	0
Stroop interference ratio	-0.0090293	{'model__alpha': 0.4, 'model__l1_ratio': 0.9}	Random Atlas 96	96	RandomAtlas	-0.0090293	0
Stroop interference ratio	-0.0115441	{'model__alpha': 0.4, 'model__l1_ratio': 0.9}	Random Atlas 200	200	RandomAtlas	-0.0090293	-0.00251478
Stroop interference ratio	-0.012266	{'model__alpha': 0.4, 'model__l1_ratio': 1}	Random Atlas 298	298	RandomAtlas	-0.0090293	-0.00323667
Stroop interference ratio	-0.0090293	{'model__alpha': 0.4, 'model__l1_ratio': 0.9}	Random Atlas 2	2	RandomAtlas	-0.0090293	0
Stroop interference ratio	-0.0090293	{'model__alpha': 0.4, 'model__l1_ratio': 0.9}	Random Atlas 12	12	RandomAtlas	-0.0090293	0
Stroop interference ratio	-0.0090293	{'model__alpha': 0.4, 'model__l1_ratio': 0.9}	Random Atlas 14	14	RandomAtlas	-0.0090293	0
Stroop interference ratio	-0.0090293	{'model__alpha': 0.4, 'model__l1_ratio': 0.9}	Random Atlas 45	45	RandomAtlas	-0.0090293	0
Stroop interference ratio	-0.0112092	{'model__alpha': 0.4, 'model__l1_ratio': 1}	Random Atlas 200	200	RandomAtlas	-0.0090293	-0.00217992
Stroop interference ratio	-0.0090293	{'model__alpha': 0.4, 'model__l1_ratio': 0.9}	Random Atlas 18	18	RandomAtlas	-0.0090293	0
Stroop interference ratio	-0.0090293	{'model__alpha': 0.4, 'model__l1_ratio': 0.6}	Random Atlas 17	17	RandomAtlas	-0.0090293	0
Stroop interference ratio	-0.0090293	{'model__alpha': 0.4, 'model__l1_ratio': 0.6}	Random Atlas 7	7	RandomAtlas	-0.0090293	0
Stroop interference ratio	-0.0090293	{'model__alpha': 0.4, 'model__l1_ratio': 1}	Random Atlas 96	96	RandomAtlas	-0.0090293	0
Stroop interference ratio	-0.0110769	{'model__alpha': 0.4, 'model__l1_ratio': 0.9}	Random Atlas 113	113	RandomAtlas	-0.0090293	-0.00204757
Stroop interference ratio	-0.0132977	{'model__alpha': 0.4, 'model__l1_ratio': 0.6}	pca_91_dr1V3_pca	91	PCA	-0.0090293	-0.0042684
Stroop interference ratio	-0.0090293	{'model__alpha': 0.4, 'model__l1_ratio': 0.9}	Random Atlas 169	169	RandomAtlas	-0.0090293	0
Stroop interference ratio	-0.0090293	{'model__alpha': 0.4, 'model__l1_ratio': 0.9}	Random Atlas 65	65	RandomAtlas	-0.0090293	0
Stroop interference ratio	-0.0090293	{'model__alpha': 0.4, 'model__l1_ratio': 0.6}	Random Atlas 3	3	RandomAtlas	-0.0090293	0
Stroop interference ratio	-0.0090293	{'model__alpha': 0.4, 'model__l1_ratio': 0.9}	Random Atlas 25	25	RandomAtlas	-0.0090293	0
Stroop interference ratio	-0.0126823	{'model__alpha': 0.6, 'model__l1_ratio': 0.9}	Random Atlas 246	246	RandomAtlas	-0.0090293	-0.00365298
Stroop interference ratio	-0.0090293	{'model__alpha': 0.4, 'model__l1_ratio': 0.9}	Random Atlas 166	166	RandomAtlas	-0.0090293	0
Stroop interference ratio	-0.0090293	{'model__alpha': 0.6, 'model__l1_ratio': 0.9}	Random Atlas 360	360	RandomAtlas	-0.0090293	0
Stroop interference ratio	-0.0090293	{'model__alpha': 0.4, 'model__l1_ratio': 0.6}	Random Atlas 12	12	RandomAtlas	-0.0090293	0
Stroop interference ratio	-0.0090293	{'model__alpha': 0.4, 'model__l1_ratio': 0.9}	Random Atlas 54	54	RandomAtlas	-0.0090293	0
Stroop interference ratio	-0.0117789	{'model__alpha': 0.4, 'model__l1_ratio': 0.9}	Random Atlas 21	21	RandomAtlas	-0.0090293	-0.00274963
Stroop interference ratio	-0.0177726	{'model__alpha': 0.4, 'model__l1_ratio': 0.9}	Random Atlas 31	31	RandomAtlas	-0.0090293	-0.00874334
Stroop interference ratio	-0.0222279	{'model__alpha': 0.4, 'model__l1_ratio': 0.9}	Random Atlas 2	2	RandomAtlas	-0.0090293	-0.0131986
Stroop interference ratio	-0.00919398	{'model__alpha': 0.4, 'model__l1_ratio': 0.9}	Random Atlas 21	21	RandomAtlas	-0.0090293	-0.000164677
Stroop interference ratio	-0.0090293	{'model__alpha': 0.4, 'model__l1_ratio': 0.9}	Random Atlas 37	37	RandomAtlas	-0.0090293	0
Stroop interference ratio	-0.0090293	{'model__alpha': 0.4, 'model__l1_ratio': 0.9}	Random Atlas 31	31	RandomAtlas	-0.0090293	0
Stroop interference ratio	-0.0090293	{'model__alpha': 0.4, 'model__l1_ratio': 0.9}	Random Atlas 246	246	RandomAtlas	-0.0090293	0
Stroop interference ratio	-0.0167457	{'model__alpha': 0.4, 'model__l1_ratio': 0.9}	Random Atlas 17	17	RandomAtlas	-0.0090293	-0.0077164
Stroop interference ratio	-0.0090293	{'model__alpha': 0.4, 'model__l1_ratio': 0.9}	Random Atlas 18	18	RandomAtlas	-0.0090293	0
Stroop interference ratio	-0.0108152	{'model__alpha': 0.4, 'model__l1_ratio': 1}	Random Atlas 140	140	RandomAtlas	-0.0090293	-0.00178587
Stroop interference ratio	-0.0090293	{'model__alpha': 0.4, 'model__l1_ratio': 0.9}	Random Atlas 79	79	RandomAtlas	-0.0090293	0
Stroop interference ratio	-0.0160304	{'model__alpha': 0.4, 'model__l1_ratio': 0.6}	Random Atlas 3	3	RandomAtlas	-0.0090293	-0.00700113
Stroop interference ratio	-0.0090293	{'model__alpha': 0.4, 'model__l1_ratio': 0.9}	Random Atlas 91	91	RandomAtlas	-0.0090293	0
Stroop interference ratio	-0.0198726	{'model__alpha': 0.4, 'model__l1_ratio': 0.4}	Random Atlas 166	166	RandomAtlas	-0.0090293	-0.0108433
Stroop interference ratio	-0.0111491	{'model__alpha': 0.4, 'model__l1_ratio': 1}	Random Atlas 140	140	RandomAtlas	-0.0090293	-0.00211984
Stroop interference ratio	-0.0170413	{'model__alpha': 0.4, 'model__l1_ratio': 0.6}	Random Atlas 9	9	RandomAtlas	-0.0090293	-0.00801195
Stroop interference ratio	-0.0090293	{'model__alpha': 0.4, 'model__l1_ratio': 0.9}	Random Atlas 204	204	RandomAtlas	-0.0090293	0
Stroop interference ratio	-0.0090293	{'model__alpha': 0.4, 'model__l1_ratio': 0.9}	Random Atlas 169	169	RandomAtlas	-0.0090293	0
Stroop interference ratio	-0.0090293	{'model__alpha': 0.4, 'model__l1_ratio': 0.9}	Random Atlas 65	65	RandomAtlas	-0.0090293	0
Stroop interference ratio	-0.0119879	{'model__alpha': 0.4, 'model__l1_ratio': 1}	pca_204_dr1V3_pca	204	PCA	-0.0090293	-0.00295864
Stroop interference ratio	-0.0017827	{'model__alpha': 0.4, 'model__l1_ratio': 0.4}	pca_21_dr1V3_pca	21	PCA	-0.0090293	0.0072466
Stroop interference ratio	-0.0090293	{'model__alpha': 0.4, 'model__l1_ratio': 0.9}	Random Atlas 91	91	RandomAtlas	-0.0090293	0
Stroop interference ratio	-0.0376788	{'model__alpha': 0.4, 'model__l1_ratio': 0.9}	Random Atlas 10	10	RandomAtlas	-0.0090293	-0.0286495
Stroop interference ratio	-0.0090293	{'model__alpha': 0.4, 'model__l1_ratio': 1}	Random Atlas 360	360	RandomAtlas	-0.0090293	0
Stroop interference ratio	-0.00940333	{'model__alpha': 0.4, 'model__l1_ratio': 0.9}	Random Atlas 100	100	RandomAtlas	-0.0090293	-0.000374032
Stroop interference ratio	-0.0149174	{'model__alpha': 0.4, 'model__l1_ratio': 1}	Random Atlas 113	113	RandomAtlas	-0.0090293	-0.00588809
Stroop interference ratio	-0.0117697	{'model__alpha': 0.4, 'model__l1_ratio': 1}	Random Atlas 169	169	RandomAtlas	-0.0090293	-0.00274043
Stroop interference ratio	-0.0090293	{'model__alpha': 0.4, 'model__l1_ratio': 1}	Random Atlas 300	300	RandomAtlas	-0.0090293	0
Stroop interference ratio	-0.0090293	{'model__alpha': 0.4, 'model__l1_ratio': 0.9}	Random Atlas 17	17	RandomAtlas	-0.0090293	0
Stroop interference ratio	-0.0130009	{'model__alpha': 0.4, 'model__l1_ratio': 1}	Random Atlas 96	96	RandomAtlas	-0.0090293	-0.00397157
Stroop interference ratio	-0.0090293	{'model__alpha': 0.4, 'model__l1_ratio': 0.9}	Random Atlas 116	116	RandomAtlas	-0.0090293	0
Stroop interference ratio	-0.0177647	{'model__alpha': 0.4, 'model__l1_ratio': 0.9}	Random Atlas 17	17	RandomAtlas	-0.0090293	-0.00873542
Stroop interference ratio	-0.0090293	{'model__alpha': 0.4, 'model__l1_ratio': 0.6}	Random Atlas 7	7	RandomAtlas	-0.0090293	0
Stroop interference ratio	-0.0090293	{'model__alpha': 0.4, 'model__l1_ratio': 0.9}	Random Atlas 96	96	RandomAtlas	-0.0090293	0
Stroop interference ratio	-0.0090293	{'model__alpha': 0.4, 'model__l1_ratio': 0.9}	Random Atlas 18	18	RandomAtlas	-0.0090293	0
Stroop interference ratio	-0.0124311	{'model__alpha': 0.4, 'model__l1_ratio': 1}	Random Atlas 166	166	RandomAtlas	-0.0090293	-0.00340183
Stroop interference ratio	-0.0090293	{'model__alpha': 0.4, 'model__l1_ratio': 0.9}	Random Atlas 96	96	RandomAtlas	-0.0090293	0
Stroop interference ratio	-0.01346	{'model__alpha': 0.4, 'model__l1_ratio': 0.9}	Random Atlas 25	25	RandomAtlas	-0.0090293	-0.00443068
Stroop interference ratio	-0.0090293	{'model__alpha': 0.4, 'model__l1_ratio': 1}	Random Atlas 113	113	RandomAtlas	-0.0090293	0
Stroop interference ratio	-0.0090293	{'model__alpha': 0.4, 'model__l1_ratio': 0.9}	Random Atlas 169	169	RandomAtlas	-0.0090293	0
Stroop interference ratio	-0.0102566	{'model__alpha': 0.4, 'model__l1_ratio': 1}	Random Atlas 65	65	RandomAtlas	-0.0090293	-0.0012273
Stroop interference ratio	-0.0090293	{'model__alpha': 0.4, 'model__l1_ratio': 0.9}	Random Atlas 45	45	RandomAtlas	-0.0090293	0
Stroop interference ratio	0.000380049	{'model__alpha': 0.4, 'model__l1_ratio': 0.4}	Random Atlas 65	65	RandomAtlas	-0.0090293	0.00940935
Stroop interference ratio	-0.0131729	{'model__alpha': 0.4, 'model__l1_ratio': 1}	Random Atlas 100	100	RandomAtlas	-0.0090293	-0.00414357
Stroop interference ratio	-0.0090293	{'model__alpha': 0.4, 'model__l1_ratio': 0.9}	Random Atlas 45	45	RandomAtlas	-0.0090293	0
Stroop interference ratio	-0.0090293	{'model__alpha': 0.4, 'model__l1_ratio': 0.9}	Random Atlas 116	116	RandomAtlas	-0.0090293	0
Stroop interference ratio	-0.0113022	{'model__alpha': 0.4, 'model__l1_ratio': 0.9}	Random Atlas 14	14	RandomAtlas	-0.0090293	-0.00227294
Stroop interference ratio	-0.0090293	{'model__alpha': 0.4, 'model__l1_ratio': 1}	Random Atlas 298	298	RandomAtlas	-0.0090293	0
Stroop interference ratio	-0.0090293	{'model__alpha': 0.4, 'model__l1_ratio': 0.9}	Random Atlas 2	2	RandomAtlas	-0.0090293	0
Stroop interference ratio	-0.0120834	{'model__alpha': 0.4, 'model__l1_ratio': 0.4}	Random Atlas 12	12	RandomAtlas	-0.0090293	-0.00305414
Stroop interference ratio	-0.0090293	{'model__alpha': 0.4, 'model__l1_ratio': 0.9}	Random Atlas 200	200	RandomAtlas	-0.0090293	0
Stroop interference ratio	-0.0090293	{'model__alpha': 0.4, 'model__l1_ratio': 1}	Random Atlas 246	246	RandomAtlas	-0.0090293	0
Stroop interference ratio	-0.0102802	{'model__alpha': 0.4, 'model__l1_ratio': 0.9}	Random Atlas 79	79	RandomAtlas	-0.0090293	-0.00125094
Stroop interference ratio	-0.00909904	{'model__alpha': 0.4, 'model__l1_ratio': 0.9}	Random Atlas 91	91	RandomAtlas	-0.0090293	-6.97372e-05
Stroop interference ratio	-0.0090293	{'model__alpha': 0.4, 'model__l1_ratio': 0.9}	Random Atlas 10	10	RandomAtlas	-0.0090293	0
Stroop interference ratio	-0.0090293	{'model__alpha': 0.4, 'model__l1_ratio': 0.9}	Random Atlas 12	12	RandomAtlas	-0.0090293	0
Stroop interference ratio	-0.0090293	{'model__alpha': 0.4, 'model__l1_ratio': 0.9}	Random Atlas 204	204	RandomAtlas	-0.0090293	0
Stroop interference ratio	-0.0090293	{'model__alpha': 0.4, 'model__l1_ratio': 0.9}	Random Atlas 169	169	RandomAtlas	-0.0090293	0
Stroop interference ratio	-0.0192557	{'model__alpha': 0.4, 'model__l1_ratio': 0.6}	Random Atlas 14	14	RandomAtlas	-0.0090293	-0.0102264
Stroop interference ratio	-0.0090293	{'model__alpha': 0.4, 'model__l1_ratio': 0.9}	Random Atlas 65	65	RandomAtlas	-0.0090293	0
Stroop interference ratio	-0.0090293	{'model__alpha': 0.4, 'model__l1_ratio': 0.6}	Random Atlas 9	9	RandomAtlas	-0.0090293	0
Stroop interference ratio	-0.0190919	{'model__alpha': 1, 'model__l1_ratio': 0.1}	Random Atlas 31	31	RandomAtlas	-0.0090293	-0.0100626
Stroop interference ratio	-0.0090293	{'model__alpha': 0.4, 'model__l1_ratio': 0.6}	Random Atlas 17	17	RandomAtlas	-0.0090293	0
Stroop interference ratio	-0.0090293	{'model__alpha': 0.4, 'model__l1_ratio': 0.9}	Random Atlas 300	300	RandomAtlas	-0.0090293	0
Stroop interference ratio	-0.0090293	{'model__alpha': 0.4, 'model__l1_ratio': 0.9}	Random Atlas 17	17	RandomAtlas	-0.0090293	0
Stroop interference ratio	-0.0090293	{'model__alpha': 0.4, 'model__l1_ratio': 0.9}	Random Atlas 96	96	RandomAtlas	-0.0090293	0
Stroop interference ratio	-0.0090293	{'model__alpha': 0.4, 'model__l1_ratio': 0.9}	Random Atlas 18	18	RandomAtlas	-0.0090293	0
Stroop interference ratio	-0.00911849	{'model__alpha': 0.4, 'model__l1_ratio': 1}	Random Atlas 166	166	RandomAtlas	-0.0090293	-8.91888e-05
Stroop interference ratio	-0.0107977	{'model__alpha': 0.4, 'model__l1_ratio': 0.6}	Random Atlas 140	140	RandomAtlas	-0.0090293	-0.00176837
Stroop interference ratio	-0.0090293	{'model__alpha': 0.4, 'model__l1_ratio': 0.9}	Random Atlas 37	37	RandomAtlas	-0.0090293	0
Stroop interference ratio	-0.0090293	{'model__alpha': 0.4, 'model__l1_ratio': 0.9}	Random Atlas 246	246	RandomAtlas	-0.0090293	0
Stroop interference ratio	-0.0090293	{'model__alpha': 0.4, 'model__l1_ratio': 0.6}	Random Atlas 21	21	RandomAtlas	-0.0090293	0
Stroop interference ratio	-0.0090293	{'model__alpha': 0.4, 'model__l1_ratio': 0.9}	Random Atlas 31	31	RandomAtlas	-0.0090293	0
Stroop interference ratio	-0.0090293	{'model__alpha': 0.4, 'model__l1_ratio': 0.9}	Random Atlas 2	2	RandomAtlas	-0.0090293	0
Stroop interference ratio	-0.0216833	{'model__alpha': 0.4, 'model__l1_ratio': 0.6}	Random Atlas 300	300	RandomAtlas	-0.0090293	-0.012654
Stroop interference ratio	-0.0090293	{'model__alpha': 0.6, 'model__l1_ratio': 0.9}	Random Atlas 360	360	RandomAtlas	-0.0090293	0
Stroop interference ratio	-0.0115799	{'model__alpha': 0.4, 'model__l1_ratio': 0.9}	Random Atlas 54	54	RandomAtlas	-0.0090293	-0.00255064
Stroop interference ratio	-0.0090293	{'model__alpha': 0.4, 'model__l1_ratio': 0.9}	Random Atlas 360	360	RandomAtlas	-0.0090293	0
Stroop interference ratio	-0.0090293	{'model__alpha': 0.4, 'model__l1_ratio': 0.9}	Random Atlas 79	79	RandomAtlas	-0.0090293	0
Stroop interference ratio	-0.00944817	{'model__alpha': 0.4, 'model__l1_ratio': 0.9}	Random Atlas 100	100	RandomAtlas	-0.0090293	-0.000418874
Stroop interference ratio	-0.0090293	{'model__alpha': 0.4, 'model__l1_ratio': 0.9}	Random Atlas 113	113	RandomAtlas	-0.0090293	0
Stroop interference ratio	-0.0090293	{'model__alpha': 0.4, 'model__l1_ratio': 0.6}	Random Atlas 3	3	RandomAtlas	-0.0090293	0
Stroop interference ratio	-0.0159736	{'model__alpha': 0.4, 'model__l1_ratio': 0.4}	Random Atlas 140	140	RandomAtlas	-0.0090293	-0.00694426
Stroop interference ratio	-0.00999162	{'model__alpha': 0.4, 'model__l1_ratio': 1}	Random Atlas 169	169	RandomAtlas	-0.0090293	-0.000962324
Stroop interference ratio	-0.0090293	{'model__alpha': 0.4, 'model__l1_ratio': 0.9}	Random Atlas 116	116	RandomAtlas	-0.0090293	0
Stroop interference ratio	-0.0090293	{'model__alpha': 0.4, 'model__l1_ratio': 0.6}	Random Atlas 10	10	RandomAtlas	-0.0090293	0
Stroop interference ratio	-0.00943036	{'model__alpha': 0.4, 'model__l1_ratio': 0.9}	Random Atlas 91	91	RandomAtlas	-0.0090293	-0.000401056
Stroop interference ratio	-0.039974	{'model__alpha': 0.4, 'model__l1_ratio': 0.9}	Random Atlas 9	9	RandomAtlas	-0.0090293	-0.0309447
Stroop interference ratio	-0.0090293	{'model__alpha': 0.4, 'model__l1_ratio': 1}	Random Atlas 204	204	RandomAtlas	-0.0090293	0
Stroop interference ratio	-0.0090293	{'model__alpha': 0.4, 'model__l1_ratio': 0.9}	Random Atlas 113	113	RandomAtlas	-0.0090293	0
Stroop interference ratio	-0.00903802	{'model__alpha': 0.4, 'model__l1_ratio': 0.6}	Random Atlas 65	65	RandomAtlas	-0.0090293	-8.72126e-06
Stroop interference ratio	-0.0090293	{'model__alpha': 0.6, 'model__l1_ratio': 0.9}	Random Atlas 300	300	RandomAtlas	-0.0090293	0
Stroop interference ratio	-0.0090293	{'model__alpha': 0.4, 'model__l1_ratio': 0.6}	Random Atlas 21	21	RandomAtlas	-0.0090293	0
Stroop interference ratio	-0.0090293	{'model__alpha': 0.4, 'model__l1_ratio': 0.9}	Random Atlas 31	31	RandomAtlas	-0.0090293	0
Stroop interference ratio	-0.0090293	{'model__alpha': 0.4, 'model__l1_ratio': 0.6}	Random Atlas 9	9	RandomAtlas	-0.0090293	0
Stroop interference ratio	-0.0090293	{'model__alpha': 0.4, 'model__l1_ratio': 0.9}	Random Atlas 37	37	RandomAtlas	-0.0090293	0
Stroop interference ratio	-0.0090293	{'model__alpha': 0.4, 'model__l1_ratio': 0.9}	Random Atlas 200	200	RandomAtlas	-0.0090293	0
Stroop interference ratio	-0.014776	{'model__alpha': 0.6, 'model__l1_ratio': 0.9}	Random Atlas 246	246	RandomAtlas	-0.0090293	-0.0057467
Stroop interference ratio	-0.0090293	{'model__alpha': 0.4, 'model__l1_ratio': 1}	Random Atlas 360	360	RandomAtlas	-0.0090293	0
Stroop interference ratio	-0.00963694	{'model__alpha': 0.4, 'model__l1_ratio': 0.4}	Random Atlas 65	65	RandomAtlas	-0.0090293	-0.000607639
Stroop interference ratio	-0.0090293	{'model__alpha': 0.4, 'model__l1_ratio': 0.9}	Random Atlas 54	54	RandomAtlas	-0.0090293	0
Stroop interference ratio	-0.0103903	{'model__alpha': 0.4, 'model__l1_ratio': 0.9}	Random Atlas 140	140	RandomAtlas	-0.0090293	-0.00136099
Stroop interference ratio	-0.0136917	{'model__alpha': 0.4, 'model__l1_ratio': 0.6}	Random Atlas 3	3	RandomAtlas	-0.0090293	-0.00466242
Stroop interference ratio	-0.0090293	{'model__alpha': 0.4, 'model__l1_ratio': 0.9}	Random Atlas 79	79	RandomAtlas	-0.0090293	0
Stroop interference ratio	-0.00887437	{'model__alpha': 0.4, 'model__l1_ratio': 0.4}	Random Atlas 25	25	RandomAtlas	-0.0090293	0.000154934
Stroop interference ratio	-0.0090293	{'model__alpha': 0.4, 'model__l1_ratio': 0.6}	Random Atlas 3	3	RandomAtlas	-0.0090293	0
Stroop interference ratio	-0.0090293	{'model__alpha': 0.4, 'model__l1_ratio': 0.6}	Random Atlas 10	10	RandomAtlas	-0.0090293	0
Stroop interference ratio	-0.0090293	{'model__alpha': 0.6, 'model__l1_ratio': 0.9}	Random Atlas 79	79	RandomAtlas	-0.0090293	0
Stroop interference ratio	-0.0090293	{'model__alpha': 0.4, 'model__l1_ratio': 0.9}	Random Atlas 45	45	RandomAtlas	-0.0090293	0
Stroop interference ratio	-0.0101911	{'model__alpha': 0.4, 'model__l1_ratio': 0.9}	Random Atlas 100	100	RandomAtlas	-0.0090293	-0.00116183
Stroop interference ratio	-0.0090293	{'model__alpha': 0.4, 'model__l1_ratio': 0.6}	Random Atlas 12	12	RandomAtlas	-0.0090293	0
Stroop interference ratio	-0.0090293	{'model__alpha': 0.4, 'model__l1_ratio': 0.9}	Random Atlas 96	96	RandomAtlas	-0.0090293	0
Stroop interference ratio	-0.0090293	{'model__alpha': 0.4, 'model__l1_ratio': 0.9}	Random Atlas 17	17	RandomAtlas	-0.0090293	0
Stroop interference ratio	-0.0090293	{'model__alpha': 0.4, 'model__l1_ratio': 0.6}	Random Atlas 7	7	RandomAtlas	-0.0090293	0
Stroop interference ratio	-0.0090293	{'model__alpha': 0.4, 'model__l1_ratio': 0.9}	Random Atlas 2	2	RandomAtlas	-0.0090293	0
Stroop interference ratio	-0.0090293	{'model__alpha': 0.4, 'model__l1_ratio': 0.9}	Random Atlas 37	37	RandomAtlas	-0.0090293	0
Stroop interference ratio	-0.0090293	{'model__alpha': 0.4, 'model__l1_ratio': 0.9}	Random Atlas 21	21	RandomAtlas	-0.0090293	0
Stroop interference ratio	-0.0438755	{'model__alpha': 0.4, 'model__l1_ratio': 0.6}	Random Atlas 14	14	RandomAtlas	-0.0090293	-0.0348462
Stroop interference ratio	-0.0090293	{'model__alpha': 0.4, 'model__l1_ratio': 0.9}	Random Atlas 7	7	RandomAtlas	-0.0090293	0
Stroop interference ratio	-0.0090293	{'model__alpha': 0.4, 'model__l1_ratio': 0.6}	Random Atlas 17	17	RandomAtlas	-0.0090293	0
Stroop interference ratio	-0.0090293	{'model__alpha': 0.4, 'model__l1_ratio': 0.6}	Random Atlas 18	18	RandomAtlas	-0.0090293	0
Stroop interference ratio	-0.0090293	{'model__alpha': 0.4, 'model__l1_ratio': 0.9}	Random Atlas 25	25	RandomAtlas	-0.0090293	0
Stroop interference ratio	-0.0090293	{'model__alpha': 0.6, 'model__l1_ratio': 0.9}	Random Atlas 204	204	RandomAtlas	-0.0090293	0
Stroop interference ratio	-0.0156294	{'model__alpha': 0.4, 'model__l1_ratio': 0.6}	Random Atlas 166	166	RandomAtlas	-0.0090293	-0.00660011
Stroop interference ratio	-0.0090293	{'model__alpha': 0.4, 'model__l1_ratio': 0.9}	Random Atlas 54	54	RandomAtlas	-0.0090293	0
Stroop interference ratio	-0.0090293	{'model__alpha': 0.4, 'model__l1_ratio': 0.9}	Random Atlas 169	169	RandomAtlas	-0.0090293	0
Stroop interference ratio	-0.0322764	{'model__alpha': 0.4, 'model__l1_ratio': 1}	Random Atlas 113	113	RandomAtlas	-0.0090293	-0.0232471
Stroop interference ratio	-0.0090293	{'model__alpha': 0.4, 'model__l1_ratio': 0.9}	Random Atlas 91	91	RandomAtlas	-0.0090293	0
Stroop interference ratio	-0.0197027	{'model__alpha': 0.4, 'model__l1_ratio': 1}	Random Atlas 298	298	RandomAtlas	-0.0090293	-0.0106734
Stroop interference ratio	-0.0090293	{'model__alpha': 0.6, 'model__l1_ratio': 0.9}	Random Atlas 300	300	RandomAtlas	-0.0090293	0
Stroop interference ratio	-0.0090293	{'model__alpha': 0.4, 'model__l1_ratio': 0.9}	Random Atlas 116	116	RandomAtlas	-0.0090293	0
Stroop interference ratio	-0.0090293	{'model__alpha': 0.4, 'model__l1_ratio': 0.9}	Random Atlas 45	45	RandomAtlas	-0.0090293	0
Stroop interference ratio	-0.0090293	{'model__alpha': 0.4, 'model__l1_ratio': 0.9}	Random Atlas 100	100	RandomAtlas	-0.0090293	0
Stroop interference ratio	-0.0090293	{'model__alpha': 0.6, 'model__l1_ratio': 0.9}	Random Atlas 298	298	RandomAtlas	-0.0090293	0
Stroop interference ratio	-0.0090293	{'model__alpha': 0.4, 'model__l1_ratio': 0.9}	Random Atlas 31	31	RandomAtlas	-0.0090293	0
Stroop interference ratio	-0.0090293	{'model__alpha': 0.4, 'model__l1_ratio': 0.9}	Random Atlas 100	100	RandomAtlas	-0.0090293	0
Stroop interference ratio	-0.0090293	{'model__alpha': 0.4, 'model__l1_ratio': 0.6}	Random Atlas 2	2	RandomAtlas	-0.0090293	0
Stroop interference ratio	-0.0372717	{'model__alpha': 1, 'model__l1_ratio': 0.1}	Random Atlas 12	12	RandomAtlas	-0.0090293	-0.0282424
Stroop interference ratio	-0.0090293	{'model__alpha': 0.4, 'model__l1_ratio': 0.9}	Random Atlas 37	37	RandomAtlas	-0.0090293	0
Stroop interference ratio	-0.0151095	{'model__alpha': 0.4, 'model__l1_ratio': 0.9}	Random Atlas 246	246	RandomAtlas	-0.0090293	-0.0060802
Stroop interference ratio	-0.0210648	{'model__alpha': 0.4, 'model__l1_ratio': 0.9}	Random Atlas 14	14	RandomAtlas	-0.0090293	-0.0120355
Stroop interference ratio	-0.0123295	{'model__alpha': 0.4, 'model__l1_ratio': 1}	Random Atlas 360	360	RandomAtlas	-0.0090293	-0.00330016
Stroop interference ratio	-0.00958647	{'model__alpha': 0.4, 'model__l1_ratio': 0.9}	Random Atlas 54	54	RandomAtlas	-0.0090293	-0.000557173
Stroop interference ratio	-0.0090293	{'model__alpha': 0.4, 'model__l1_ratio': 0.9}	Random Atlas 200	200	RandomAtlas	-0.0090293	0
Stroop interference ratio	-0.0090293	{'model__alpha': 0.4, 'model__l1_ratio': 1}	Random Atlas 360	360	RandomAtlas	-0.0090293	0
Stroop interference ratio	-0.0090293	{'model__alpha': 0.4, 'model__l1_ratio': 0.9}	Random Atlas 54	54	RandomAtlas	-0.0090293	0
Stroop interference ratio	-0.0090293	{'model__alpha': 0.4, 'model__l1_ratio': 0.9}	Random Atlas 37	37	RandomAtlas	-0.0090293	0
Stroop interference ratio	-0.0090293	{'model__alpha': 0.4, 'model__l1_ratio': 0.9}	Random Atlas 246	246	RandomAtlas	-0.0090293	0
Stroop interference ratio	-0.0120383	{'model__alpha': 0.4, 'model__l1_ratio': 0.9}	Random Atlas 21	21	RandomAtlas	-0.0090293	-0.00300895
Stroop interference ratio	-0.0090293	{'model__alpha': 0.4, 'model__l1_ratio': 0.9}	Random Atlas 31	31	RandomAtlas	-0.0090293	0
Stroop interference ratio	-0.0192631	{'model__alpha': 0.4, 'model__l1_ratio': 0.4}	Random Atlas 45	45	RandomAtlas	-0.0090293	-0.0102338
Stroop interference ratio	-0.0090293	{'model__alpha': 0.4, 'model__l1_ratio': 0.9}	Random Atlas 100	100	RandomAtlas	-0.0090293	0
Stroop interference ratio	-0.0123666	{'model__alpha': 0.4, 'model__l1_ratio': 0.6}	Random Atlas 3	3	RandomAtlas	-0.0090293	-0.00333732
Stroop interference ratio	-0.0090293	{'model__alpha': 0.4, 'model__l1_ratio': 0.9}	Random Atlas 79	79	RandomAtlas	-0.0090293	0
Stroop interference ratio	-0.0090293	{'model__alpha': 0.4, 'model__l1_ratio': 0.9}	Random Atlas 140	140	RandomAtlas	-0.0090293	0
Stroop interference ratio	-0.0090293	{'model__alpha': 0.4, 'model__l1_ratio': 0.9}	Random Atlas 204	204	RandomAtlas	-0.0090293	0
Stroop interference ratio	-0.0090293	{'model__alpha': 0.4, 'model__l1_ratio': 1}	Random Atlas 113	113	RandomAtlas	-0.0090293	0
Stroop interference ratio	-0.0090293	{'model__alpha': 0.4, 'model__l1_ratio': 0.9}	Random Atlas 65	65	RandomAtlas	-0.0090293	0
Stroop interference ratio	-0.0523477	{'model__alpha': 1, 'model__l1_ratio': 0}	Random Atlas 9	9	RandomAtlas	-0.0090293	-0.0433184
Stroop interference ratio	-0.0090293	{'model__alpha': 0.4, 'model__l1_ratio': 0.9}	Random Atlas 200	200	RandomAtlas	-0.0090293	0
Stroop interference ratio	-0.0090293	{'model__alpha': 0.4, 'model__l1_ratio': 0.9}	Random Atlas 9	9	RandomAtlas	-0.0090293	0
Stroop interference ratio	-0.0090293	{'model__alpha': 0.4, 'model__l1_ratio': 0.6}	Random Atlas 10	10	RandomAtlas	-0.0090293	0
Stroop interference ratio	-0.0144011	{'model__alpha': 0.4, 'model__l1_ratio': 0.9}	Random Atlas 91	91	RandomAtlas	-0.0090293	-0.00537178
Stroop interference ratio	-0.0090293	{'model__alpha': 0.4, 'model__l1_ratio': 0.9}	Random Atlas 65	65	RandomAtlas	-0.0090293	0
Stroop interference ratio	-0.0090293	{'model__alpha': 0.4, 'model__l1_ratio': 0.9}	Random Atlas 25	25	RandomAtlas	-0.0090293	0
Stroop interference ratio	-0.0090293	{'model__alpha': 0.4, 'model__l1_ratio': 0.9}	Random Atlas 3	3	RandomAtlas	-0.0090293	0
Stroop interference ratio	-0.0090293	{'model__alpha': 0.4, 'model__l1_ratio': 0.9}	Random Atlas 10	10	RandomAtlas	-0.0090293	0
Stroop interference ratio	-0.00900738	{'model__alpha': 0.6, 'model__l1_ratio': 0.9}	Random Atlas 300	300	RandomAtlas	-0.0090293	2.19177e-05
Stroop interference ratio	-0.0090293	{'model__alpha': 0.4, 'model__l1_ratio': 0.9}	Random Atlas 79	79	RandomAtlas	-0.0090293	0
Stroop interference ratio	-0.0090293	{'model__alpha': 0.4, 'model__l1_ratio': 0.9}	Random Atlas 45	45	RandomAtlas	-0.0090293	0
Stroop interference ratio	-0.0124508	{'model__alpha': 0.6, 'model__l1_ratio': 0.4}	Random Atlas 100	100	RandomAtlas	-0.0090293	-0.00342149
Stroop interference ratio	-0.0105414	{'model__alpha': 0.4, 'model__l1_ratio': 0.6}	Random Atlas 2	2	RandomAtlas	-0.0090293	-0.00151214
Stroop interference ratio	-0.0128803	{'model__alpha': 0.4, 'model__l1_ratio': 0.9}	Random Atlas 37	37	RandomAtlas	-0.0090293	-0.00385099
Stroop interference ratio	-0.0326838	{'model__alpha': 0.4, 'model__l1_ratio': 0.4}	Random Atlas 116	116	RandomAtlas	-0.0090293	-0.0236545
Stroop interference ratio	-0.0090293	{'model__alpha': 0.4, 'model__l1_ratio': 0.9}	Random Atlas 21	21	RandomAtlas	-0.0090293	0
Stroop interference ratio	-0.0090293	{'model__alpha': 0.4, 'model__l1_ratio': 0.6}	Random Atlas 14	14	RandomAtlas	-0.0090293	0
Stroop interference ratio	-0.0090293	{'model__alpha': 0.4, 'model__l1_ratio': 0.6}	Random Atlas 7	7	RandomAtlas	-0.0090293	0
Stroop interference ratio	-0.0090293	{'model__alpha': 0.4, 'model__l1_ratio': 0.9}	Random Atlas 200	200	RandomAtlas	-0.0090293	0
Stroop interference ratio	-0.0090293	{'model__alpha': 0.4, 'model__l1_ratio': 1}	Random Atlas 360	360	RandomAtlas	-0.0090293	0
Stroop interference ratio	-0.0090293	{'model__alpha': 0.4, 'model__l1_ratio': 1}	Random Atlas 204	204	RandomAtlas	-0.0090293	0
Stroop interference ratio	-0.0265664	{'model__alpha': 0.4, 'model__l1_ratio': 0.9}	Random Atlas 54	54	RandomAtlas	-0.0090293	-0.0175371
Stroop interference ratio	-0.0090293	{'model__alpha': 0.4, 'model__l1_ratio': 0.6}	Random Atlas 37	37	RandomAtlas	-0.0090293	0
Stroop interference ratio	-0.0186246	{'model__alpha': 0.4, 'model__l1_ratio': 0.9}	Random Atlas 54	54	RandomAtlas	-0.0090293	-0.00959533
Stroop interference ratio	-0.0110547	{'model__alpha': 0.6, 'model__l1_ratio': 0.9}	Random Atlas 246	246	RandomAtlas	-0.0090293	-0.0020254
Stroop interference ratio	-0.0090293	{'model__alpha': 0.4, 'model__l1_ratio': 0.6}	Random Atlas 14	14	RandomAtlas	-0.0090293	0
Stroop interference ratio	-0.0207285	{'model__alpha': 0.4, 'model__l1_ratio': 1}	Random Atlas 298	298	RandomAtlas	-0.0090293	-0.0116992
Stroop interference ratio	-0.0103071	{'model__alpha': 0.4, 'model__l1_ratio': 0.9}	Random Atlas 31	31	RandomAtlas	-0.0090293	-0.00127783
Stroop interference ratio	-0.0101357	{'model__alpha': 0.4, 'model__l1_ratio': 0.6}	Random Atlas 2	2	RandomAtlas	-0.0090293	-0.00110638
Stroop interference ratio	-0.0090293	{'model__alpha': 0.4, 'model__l1_ratio': 0.6}	Random Atlas 12	12	RandomAtlas	-0.0090293	0
Stroop interference ratio	-0.0090293	{'model__alpha': 0.4, 'model__l1_ratio': 0.6}	Random Atlas 18	18	RandomAtlas	-0.0090293	0
Stroop interference ratio	-0.0201332	{'model__alpha': 0.4, 'model__l1_ratio': 0.6}	Random Atlas 166	166	RandomAtlas	-0.0090293	-0.0111039
Stroop interference ratio	-0.00943877	{'model__alpha': 0.4, 'model__l1_ratio': 0.9}	Random Atlas 91	91	RandomAtlas	-0.0090293	-0.000409467
Stroop interference ratio	-0.013579	{'model__alpha': 0.4, 'model__l1_ratio': 0.6}	Random Atlas 298	298	RandomAtlas	-0.0090293	-0.00454966
Stroop interference ratio	-0.0090293	{'model__alpha': 0.4, 'model__l1_ratio': 1}	Random Atlas 300	300	RandomAtlas	-0.0090293	0
Stroop interference ratio	-0.0090293	{'model__alpha': 0.4, 'model__l1_ratio': 0.9}	Random Atlas 96	96	RandomAtlas	-0.0090293	0
Stroop interference ratio	-0.0090293	{'model__alpha': 0.4, 'model__l1_ratio': 0.9}	Random Atlas 17	17	RandomAtlas	-0.0090293	0
Stroop interference ratio	-0.0090293	{'model__alpha': 0.4, 'model__l1_ratio': 0.9}	Random Atlas 7	7	RandomAtlas	-0.0090293	0
Stroop interference ratio	-0.00823852	{'model__alpha': 0.4, 'model__l1_ratio': 0.6}	pca_37_dr1V3_pca	37	PCA	-0.0090293	0.000790775
Stroop interference ratio	-0.0106607	{'model__alpha': 0.4, 'model__l1_ratio': 0.6}	Hemisphere	2	atlas	-0.0090293	-0.00163141
Stroop interference ratio	-0.010149	{'model__alpha': 0.4, 'model__l1_ratio': 0.9}	Random Atlas 169	169	RandomAtlas	-0.0090293	-0.00111965
Stroop interference ratio	-0.0163672	{'model__alpha': 0.4, 'model__l1_ratio': 0.9}	Random Atlas 113	113	RandomAtlas	-0.0090293	-0.00733793
Stroop interference ratio	-0.00921458	{'model__alpha': 0.6, 'model__l1_ratio': 0.9}	Random Atlas 360	360	RandomAtlas	-0.0090293	-0.000185282
Stroop interference ratio	-0.0103617	{'model__alpha': 0.4, 'model__l1_ratio': 0.6}	pca_54_dr1V3_pca	54	PCA	-0.0090293	-0.00133244
Stroop interference ratio	-0.0090293	{'model__alpha': 0.4, 'model__l1_ratio': 1}	Random Atlas 166	166	RandomAtlas	-0.0090293	0
Stroop interference ratio	-0.0090293	{'model__alpha': 0.4, 'model__l1_ratio': 0.6}	Random Atlas 25	25	RandomAtlas	-0.0090293	0
Continuous performance task	0.0447902	{'model__alpha': 0.6, 'model__l1_ratio': 0.1}	Random Atlas 3	3	RandomAtlas	0.0277997	0.0169905
Continuous performance task	0.0474676	{'model__alpha': 1, 'model__l1_ratio': 0.1}	Random Atlas 79	79	RandomAtlas	0.0277997	0.0196679
Continuous performance task	-0.0252052	{'model__alpha': 0.9, 'model__l1_ratio': 0.9}	Random Atlas 140	140	RandomAtlas	0.0277997	-0.0530049
Continuous performance task	0.000732702	{'model__alpha': 0.6, 'model__l1_ratio': 0.4}	Random Atlas 45	45	RandomAtlas	0.0277997	-0.027067
Continuous performance task	-0.0213439	{'model__alpha': 0.6, 'model__l1_ratio': 1}	Random Atlas 100	100	RandomAtlas	0.0277997	-0.0491436
Continuous performance task	0.0370687	{'model__alpha': 1, 'model__l1_ratio': 0}	Random Atlas 3	3	RandomAtlas	0.0277997	0.00926894
Continuous performance task	-0.0145778	{'model__alpha': 0.6, 'model__l1_ratio': 0.4}	Random Atlas 246	246	RandomAtlas	0.0277997	-0.0423775
Continuous performance task	-0.0226686	{'model__alpha': 0.6, 'model__l1_ratio': 1}	Random Atlas 246	246	RandomAtlas	0.0277997	-0.0504683
Continuous performance task	-0.0523937	{'model__alpha': 0.6, 'model__l1_ratio': 1}	Random Atlas 45	45	RandomAtlas	0.0277997	-0.0801934
Continuous performance task	0.0177704	{'model__alpha': 1, 'model__l1_ratio': 0.1}	Random Atlas 37	37	RandomAtlas	0.0277997	-0.0100294
Continuous performance task	-0.0291871	{'model__alpha': 0.6, 'model__l1_ratio': 0.9}	Random Atlas 200	200	RandomAtlas	0.0277997	-0.0569868
Continuous performance task	0.0400264	{'model__alpha': 0.4, 'model__l1_ratio': 0.4}	Random Atlas 21	21	RandomAtlas	0.0277997	0.0122266
Continuous performance task	0.0463309	{'model__alpha': 1, 'model__l1_ratio': 0.1}	Random Atlas 31	31	RandomAtlas	0.0277997	0.0185311
Continuous performance task	-0.00769943	{'model__alpha': 0.6, 'model__l1_ratio': 0.4}	Random Atlas 54	54	RandomAtlas	0.0277997	-0.0354991
Continuous performance task	-0.0243938	{'model__alpha': 0.9, 'model__l1_ratio': 0.9}	Random Atlas 360	360	RandomAtlas	0.0277997	-0.0521935
Continuous performance task	-0.0192412	{'model__alpha': 0.9, 'model__l1_ratio': 0.9}	Random Atlas 300	300	RandomAtlas	0.0277997	-0.0470409
Continuous performance task	-0.0741744	{'model__alpha': 0.9, 'model__l1_ratio': 0.9}	Random Atlas 96	96	RandomAtlas	0.0277997	-0.101974
Continuous performance task	0.0254225	{'model__alpha': 1, 'model__l1_ratio': 0.1}	Random Atlas 10	10	RandomAtlas	0.0277997	-0.00237723
Continuous performance task	-0.0198408	{'model__alpha': 0.6, 'model__l1_ratio': 1}	Random Atlas 91	91	RandomAtlas	0.0277997	-0.0476405
Continuous performance task	-0.00389828	{'model__alpha': 1, 'model__l1_ratio': 0.1}	Random Atlas 65	65	RandomAtlas	0.0277997	-0.031698
Continuous performance task	-0.0382348	{'model__alpha': 0.6, 'model__l1_ratio': 0.9}	Random Atlas 204	204	RandomAtlas	0.0277997	-0.0660345
Continuous performance task	-0.0865658	{'model__alpha': 1, 'model__l1_ratio': 0.6}	Random Atlas 113	113	RandomAtlas	0.0277997	-0.114366
Continuous performance task	0.046796	{'model__alpha': 0.9, 'model__l1_ratio': 0.1}	Random Atlas 9	9	RandomAtlas	0.0277997	0.0189963
Continuous performance task	-0.0107923	{'model__alpha': 0.6, 'model__l1_ratio': 1}	Random Atlas 246	246	RandomAtlas	0.0277997	-0.0385921
Continuous performance task	-0.0343741	{'model__alpha': 0.6, 'model__l1_ratio': 0.4}	Random Atlas 360	360	RandomAtlas	0.0277997	-0.0621738
Continuous performance task	0.0270037	{'model__alpha': 1, 'model__l1_ratio': 0.1}	Random Atlas 14	14	RandomAtlas	0.0277997	-0.000795988
Continuous performance task	-0.0152667	{'model__alpha': 0.6, 'model__l1_ratio': 0.4}	Random Atlas 100	100	RandomAtlas	0.0277997	-0.0430665
Continuous performance task	-0.044294	{'model__alpha': 0.9, 'model__l1_ratio': 0.9}	Random Atlas 113	113	RandomAtlas	0.0277997	-0.0720937
Continuous performance task	-0.0128351	{'model__alpha': 0.4, 'model__l1_ratio': 0.9}	Random Atlas 37	37	RandomAtlas	0.0277997	-0.0406348
Continuous performance task	0.0381351	{'model__alpha': 0.4, 'model__l1_ratio': 0.4}	Random Atlas 2	2	RandomAtlas	0.0277997	0.0103354
Continuous performance task	0.0360458	{'model__alpha': 0.9, 'model__l1_ratio': 0.1}	Random Atlas 12	12	RandomAtlas	0.0277997	0.00824606
Continuous performance task	-0.0522795	{'model__alpha': 0.6, 'model__l1_ratio': 1}	Random Atlas 298	298	RandomAtlas	0.0277997	-0.0800792
Continuous performance task	-0.0353073	{'model__alpha': 0.9, 'model__l1_ratio': 0.9}	Random Atlas 169	169	RandomAtlas	0.0277997	-0.063107
Continuous performance task	-0.0171427	{'model__alpha': 0.6, 'model__l1_ratio': 1}	Random Atlas 31	31	RandomAtlas	0.0277997	-0.0449424
Continuous performance task	-0.0452883	{'model__alpha': 0.9, 'model__l1_ratio': 0.9}	Random Atlas 200	200	RandomAtlas	0.0277997	-0.073088
Continuous performance task	0.0194907	{'model__alpha': 1, 'model__l1_ratio': 0}	pca_2_dr1V3_pca	2	PCA	0.0277997	-0.00830899
Continuous performance task	0.0369781	{'model__alpha': 1, 'model__l1_ratio': 0.1}	Random Atlas 54	54	RandomAtlas	0.0277997	0.00917834
Continuous performance task	0.0140782	{'model__alpha': 0.4, 'model__l1_ratio': 0.6}	Random Atlas 360	360	RandomAtlas	0.0277997	-0.0137215
Continuous performance task	-0.0357928	{'model__alpha': 0.6, 'model__l1_ratio': 1}	Random Atlas 116	116	RandomAtlas	0.0277997	-0.0635926
Continuous performance task	-0.0355341	{'model__alpha': 0.6, 'model__l1_ratio': 0.9}	Random Atlas 140	140	RandomAtlas	0.0277997	-0.0633338
Continuous performance task	-0.0100772	{'model__alpha': 0.6, 'model__l1_ratio': 0.4}	Random Atlas 166	166	RandomAtlas	0.0277997	-0.0378769
Continuous performance task	-0.0157097	{'model__alpha': 0.6, 'model__l1_ratio': 1}	Random Atlas 91	91	RandomAtlas	0.0277997	-0.0435094
Continuous performance task	0.00660836	{'model__alpha': 0.4, 'model__l1_ratio': 0.6}	Random Atlas 45	45	RandomAtlas	0.0277997	-0.0211914
Continuous performance task	0.0238924	{'model__alpha': 1, 'model__l1_ratio': 0.1}	Random Atlas 100	100	RandomAtlas	0.0277997	-0.00390728
Continuous performance task	-0.00280228	{'model__alpha': 1, 'model__l1_ratio': 0.1}	Random Atlas 116	116	RandomAtlas	0.0277997	-0.030602
Continuous performance task	-0.0750613	{'model__alpha': 0.6, 'model__l1_ratio': 1}	Random Atlas 166	166	RandomAtlas	0.0277997	-0.102861
Continuous performance task	0.0473841	{'model__alpha': 1, 'model__l1_ratio': 0}	pca_10_dr1V3_pca	10	PCA	0.0277997	0.0195844
Continuous performance task	0.0285303	{'model__alpha': 1, 'model__l1_ratio': 0.1}	Random Atlas 25	25	RandomAtlas	0.0277997	0.000730606
Continuous performance task	0.0204034	{'model__alpha': 1, 'model__l1_ratio': 0.1}	Random Atlas 18	18	RandomAtlas	0.0277997	-0.00739627
Continuous performance task	-0.0255543	{'model__alpha': 0.6, 'model__l1_ratio': 1}	Random Atlas 169	169	RandomAtlas	0.0277997	-0.053354
Continuous performance task	-0.0178129	{'model__alpha': 0.6, 'model__l1_ratio': 0.4}	Random Atlas 113	113	RandomAtlas	0.0277997	-0.0456126
Continuous performance task	-0.0125898	{'model__alpha': 0.6, 'model__l1_ratio': 0.9}	Yeo 17 networks	17	atlas	0.0277997	-0.0403895
Continuous performance task	-0.00305357	{'model__alpha': 0.6, 'model__l1_ratio': 0.4}	Random Atlas 96	96	RandomAtlas	0.0277997	-0.0308533
Continuous performance task	0.0429225	{'model__alpha': 1, 'model__l1_ratio': 0.1}	Random Atlas 12	12	RandomAtlas	0.0277997	0.0151228
Continuous performance task	0.0354174	{'model__alpha': 0.4, 'model__l1_ratio': 0.6}	Random Atlas 17	17	RandomAtlas	0.0277997	0.00761766
Continuous performance task	0.0080225	{'model__alpha': 1, 'model__l1_ratio': 0.1}	Random Atlas 7	7	RandomAtlas	0.0277997	-0.0197772
Continuous performance task	0.04987	{'model__alpha': 0.4, 'model__l1_ratio': 0.4}	Random Atlas 18	18	RandomAtlas	0.0277997	0.0220702
Continuous performance task	0.0386893	{'model__alpha': 0.4, 'model__l1_ratio': 0.4}	Random Atlas 21	21	RandomAtlas	0.0277997	0.0108896
Continuous performance task	0.0334166	{'model__alpha': 0.4, 'model__l1_ratio': 0.4}	Random Atlas 17	17	RandomAtlas	0.0277997	0.00561691
Continuous performance task	0.00981936	{'model__alpha': 0.6, 'model__l1_ratio': 0.4}	Random Atlas 31	31	RandomAtlas	0.0277997	-0.0179804
Continuous performance task	-0.0382217	{'model__alpha': 0.6, 'model__l1_ratio': 1}	Random Atlas 246	246	RandomAtlas	0.0277997	-0.0660214
Continuous performance task	-0.0230461	{'model__alpha': 0.6, 'model__l1_ratio': 0.4}	Random Atlas 300	300	RandomAtlas	0.0277997	-0.0508458
Continuous performance task	0.0261434	{'model__alpha': 0.4, 'model__l1_ratio': 0.4}	Random Atlas 79	79	RandomAtlas	0.0277997	-0.00165633
Continuous performance task	0.0501078	{'model__alpha': 1, 'model__l1_ratio': 0}	Random Atlas 9	9	RandomAtlas	0.0277997	0.022308
Continuous performance task	0.0397394	{'model__alpha': 0.4, 'model__l1_ratio': 0.4}	Random Atlas 45	45	RandomAtlas	0.0277997	0.0119397
Continuous performance task	-0.0221558	{'model__alpha': 0.6, 'model__l1_ratio': 1}	Random Atlas 65	65	RandomAtlas	0.0277997	-0.0499556
Continuous performance task	-0.0102763	{'model__alpha': 0.9, 'model__l1_ratio': 0.9}	Random Atlas 204	204	RandomAtlas	0.0277997	-0.038076
Continuous performance task	-0.0271321	{'model__alpha': 0.6, 'model__l1_ratio': 1}	Random Atlas 113	113	RandomAtlas	0.0277997	-0.0549318
Continuous performance task	0.0583175	{'model__alpha': 1, 'model__l1_ratio': 0.1}	Random Atlas 65	65	RandomAtlas	0.0277997	0.0305178
Continuous performance task	0.0188615	{'model__alpha': 1, 'model__l1_ratio': 0}	Random Atlas 10	10	RandomAtlas	0.0277997	-0.00893821
Continuous performance task	-0.0378556	{'model__alpha': 0.9, 'model__l1_ratio': 0.9}	Random Atlas 91	91	RandomAtlas	0.0277997	-0.0656553
Continuous performance task	0.0125384	{'model__alpha': 0.4, 'model__l1_ratio': 0.4}	Random Atlas 45	45	RandomAtlas	0.0277997	-0.0152613
Continuous performance task	-0.0232065	{'model__alpha': 0.6, 'model__l1_ratio': 1}	Random Atlas 96	96	RandomAtlas	0.0277997	-0.0510063
Continuous performance task	-0.0383375	{'model__alpha': 0.6, 'model__l1_ratio': 0.9}	Random Atlas 100	100	RandomAtlas	0.0277997	-0.0661373
Continuous performance task	-0.029301	{'model__alpha': 0.6, 'model__l1_ratio': 1}	Random Atlas 140	140	RandomAtlas	0.0277997	-0.0571007
Continuous performance task	0.0454353	{'model__alpha': 0.6, 'model__l1_ratio': 0.1}	Random Atlas 3	3	RandomAtlas	0.0277997	0.0176355
Continuous performance task	0.0438098	{'model__alpha': 0.4, 'model__l1_ratio': 0.4}	Random Atlas 79	79	RandomAtlas	0.0277997	0.0160101
Continuous performance task	0.0501949	{'model__alpha': 1, 'model__l1_ratio': 0.1}	Random Atlas 54	54	RandomAtlas	0.0277997	0.0223952
Continuous performance task	-0.017997	{'model__alpha': 0.6, 'model__l1_ratio': 1}	Random Atlas 360	360	RandomAtlas	0.0277997	-0.0457968
Continuous performance task	0.0322182	{'model__alpha': 1, 'model__l1_ratio': 0.1}	Random Atlas 21	21	RandomAtlas	0.0277997	0.00441852
Continuous performance task	0.0458803	{'model__alpha': 1, 'model__l1_ratio': 0.1}	Random Atlas 31	31	RandomAtlas	0.0277997	0.0180806
Continuous performance task	-0.0544888	{'model__alpha': 0.6, 'model__l1_ratio': 1}	Random Atlas 246	246	RandomAtlas	0.0277997	-0.0822885
Continuous performance task	0.0394402	{'model__alpha': 0.4, 'model__l1_ratio': 0.4}	Random Atlas 37	37	RandomAtlas	0.0277997	0.0116405
Continuous performance task	-0.015983	{'model__alpha': 0.9, 'model__l1_ratio': 0.9}	Random Atlas 360	360	RandomAtlas	0.0277997	-0.0437827
Continuous performance task	-0.00933329	{'model__alpha': 0.6, 'model__l1_ratio': 1}	Random Atlas 100	100	RandomAtlas	0.0277997	-0.037133
Continuous performance task	0.0275114	{'model__alpha': 1, 'model__l1_ratio': 0.1}	Random Atlas 113	113	RandomAtlas	0.0277997	-0.000288371
Continuous performance task	-0.02877	{'model__alpha': 0.6, 'model__l1_ratio': 1}	Random Atlas 169	169	RandomAtlas	0.0277997	-0.0565697
Continuous performance task	-0.0563915	{'model__alpha': 0.6, 'model__l1_ratio': 1}	Random Atlas 169	169	RandomAtlas	0.0277997	-0.0841913
Continuous performance task	-0.0585162	{'model__alpha': 0.6, 'model__l1_ratio': 1}	Random Atlas 113	113	RandomAtlas	0.0277997	-0.0863159
Continuous performance task	0.0404398	{'model__alpha': 0.9, 'model__l1_ratio': 0.1}	Random Atlas 25	25	RandomAtlas	0.0277997	0.0126401
Continuous performance task	0.032559	{'model__alpha': 0.4, 'model__l1_ratio': 0.6}	Random Atlas 166	166	RandomAtlas	0.0277997	0.00475933
Continuous performance task	-0.0100142	{'model__alpha': 0.6, 'model__l1_ratio': 0.4}	Random Atlas 116	116	RandomAtlas	0.0277997	-0.037814
Continuous performance task	-0.00831597	{'model__alpha': 0.6, 'model__l1_ratio': 1}	Random Atlas 140	140	RandomAtlas	0.0277997	-0.0361157
Continuous performance task	-0.0483904	{'model__alpha': 0.6, 'model__l1_ratio': 1}	Random Atlas 166	166	RandomAtlas	0.0277997	-0.0761902
Continuous performance task	0.0442188	{'model__alpha': 1, 'model__l1_ratio': 0.1}	Random Atlas 18	18	RandomAtlas	0.0277997	0.0164191
Continuous performance task	-0.0411991	{'model__alpha': 0.6, 'model__l1_ratio': 1}	Schaefer 200	200	atlas	0.0277997	-0.0689989
Continuous performance task	-0.00934588	{'model__alpha': 0.6, 'model__l1_ratio': 1}	Random Atlas 300	300	RandomAtlas	0.0277997	-0.0371456
Continuous performance task	0.012406	{'model__alpha': 0.4, 'model__l1_ratio': 0.6}	Random Atlas 96	96	RandomAtlas	0.0277997	-0.0153937
Continuous performance task	0.0695812	{'model__alpha': 1, 'model__l1_ratio': 0}	Random Atlas 17	17	RandomAtlas	0.0277997	0.0417815
Continuous performance task	0.0513076	{'model__alpha': 1, 'model__l1_ratio': 0}	Random Atlas 7	7	RandomAtlas	0.0277997	0.0235079
Continuous performance task	-0.0312069	{'model__alpha': 0.9, 'model__l1_ratio': 0.9}	Random Atlas 54	54	RandomAtlas	0.0277997	-0.0590066
Continuous performance task	-0.0116239	{'model__alpha': 0.6, 'model__l1_ratio': 1}	Random Atlas 360	360	RandomAtlas	0.0277997	-0.0394236
Continuous performance task	-0.00580015	{'model__alpha': 0.4, 'model__l1_ratio': 0.6}	Random Atlas 200	200	RandomAtlas	0.0277997	-0.0335999
Continuous performance task	0.0204909	{'model__alpha': 1, 'model__l1_ratio': 0}	pca_3_dr1V3_pca	3	PCA	0.0277997	-0.00730879
Continuous performance task	0.0431011	{'model__alpha': 0.9, 'model__l1_ratio': 0}	Random Atlas 2	2	RandomAtlas	0.0277997	0.0153013
Continuous performance task	-0.0236286	{'model__alpha': 0.4, 'model__l1_ratio': 1}	Random Atlas 12	12	RandomAtlas	0.0277997	-0.0514283
Continuous performance task	0.0530117	{'model__alpha': 0.9, 'model__l1_ratio': 0.1}	Random Atlas 18	18	RandomAtlas	0.0277997	0.025212
Continuous performance task	-0.0095514	{'model__alpha': 0.6, 'model__l1_ratio': 1}	Random Atlas 298	298	RandomAtlas	0.0277997	-0.0373511
Continuous performance task	0.0112668	{'model__alpha': 1, 'model__l1_ratio': 0}	Random Atlas 31	31	RandomAtlas	0.0277997	-0.0165329
Continuous performance task	-0.0282534	{'model__alpha': 1, 'model__l1_ratio': 0.6}	Random Atlas 246	246	RandomAtlas	0.0277997	-0.0560531
Continuous performance task	0.018985	{'model__alpha': 1, 'model__l1_ratio': 0.1}	Random Atlas 14	14	RandomAtlas	0.0277997	-0.00881471
Continuous performance task	0.0365527	{'model__alpha': 0.4, 'model__l1_ratio': 0.4}	Random Atlas 37	37	RandomAtlas	0.0277997	0.00875293
Continuous performance task	-0.00811559	{'model__alpha': 0.4, 'model__l1_ratio': 0.9}	Random Atlas 116	116	RandomAtlas	0.0277997	-0.0359153
Continuous performance task	0.0183158	{'model__alpha': 1, 'model__l1_ratio': 0.1}	Random Atlas 12	12	RandomAtlas	0.0277997	-0.00948393
Continuous performance task	-0.00587899	{'model__alpha': 1, 'model__l1_ratio': 0.1}	Random Atlas 45	45	RandomAtlas	0.0277997	-0.0336787
Continuous performance task	0.014163	{'model__alpha': 0.6, 'model__l1_ratio': 0.4}	Random Atlas 100	100	RandomAtlas	0.0277997	-0.0136367
Continuous performance task	0.00233418	{'model__alpha': 1, 'model__l1_ratio': 0.1}	Random Atlas 14	14	RandomAtlas	0.0277997	-0.0254655
Continuous performance task	0.0281664	{'model__alpha': 1, 'model__l1_ratio': 0.1}	Random Atlas 17	17	RandomAtlas	0.0277997	0.000366706
Continuous performance task	0.0468494	{'model__alpha': 1, 'model__l1_ratio': 0.1}	Random Atlas 31	31	RandomAtlas	0.0277997	0.0190496
Continuous performance task	-0.0594528	{'model__alpha': 0.9, 'model__l1_ratio': 0.9}	Random Atlas 65	65	RandomAtlas	0.0277997	-0.0872525
Continuous performance task	-0.024534	{'model__alpha': 0.9, 'model__l1_ratio': 0.9}	Random Atlas 113	113	RandomAtlas	0.0277997	-0.0523337
Continuous performance task	-0.0531434	{'model__alpha': 0.6, 'model__l1_ratio': 0.9}	Random Atlas 169	169	RandomAtlas	0.0277997	-0.0809431
Continuous performance task	-0.0167501	{'model__alpha': 0.6, 'model__l1_ratio': 0.4}	Random Atlas 166	166	RandomAtlas	0.0277997	-0.0445499
Continuous performance task	0.0347951	{'model__alpha': 1, 'model__l1_ratio': 0}	Random Atlas 3	3	RandomAtlas	0.0277997	0.00699539
Continuous performance task	-0.0281723	{'model__alpha': 0.4, 'model__l1_ratio': 0.9}	Random Atlas 10	10	RandomAtlas	0.0277997	-0.055972
Continuous performance task	-0.0496058	{'model__alpha': 0.6, 'model__l1_ratio': 1}	Random Atlas 25	25	RandomAtlas	0.0277997	-0.0774056
Continuous performance task	-0.0341192	{'model__alpha': 1, 'model__l1_ratio': 0.4}	Random Atlas 25	25	RandomAtlas	0.0277997	-0.0619189
Continuous performance task	-0.0666766	{'model__alpha': 0.9, 'model__l1_ratio': 0.9}	Random Atlas 79	79	RandomAtlas	0.0277997	-0.0944763
Continuous performance task	0.0374753	{'model__alpha': 0.4, 'model__l1_ratio': 0.4}	Random Atlas 18	18	RandomAtlas	0.0277997	0.00967558
Continuous performance task	-0.0153562	{'model__alpha': 0.6, 'model__l1_ratio': 0.9}	Random Atlas 9	9	RandomAtlas	0.0277997	-0.0431559
Continuous performance task	-0.0101205	{'model__alpha': 0.9, 'model__l1_ratio': 0.9}	Random Atlas 200	200	RandomAtlas	0.0277997	-0.0379202
Continuous performance task	-0.0144892	{'model__alpha': 1, 'model__l1_ratio': 0.1}	Random Atlas 17	17	RandomAtlas	0.0277997	-0.0422889
Continuous performance task	-0.0494723	{'model__alpha': 0.9, 'model__l1_ratio': 0.9}	Random Atlas 65	65	RandomAtlas	0.0277997	-0.077272
Continuous performance task	0.0322289	{'model__alpha': 1, 'model__l1_ratio': 0}	Random Atlas 7	7	RandomAtlas	0.0277997	0.00442915
Continuous performance task	-0.0315643	{'model__alpha': 0.6, 'model__l1_ratio': 1}	Random Atlas 96	96	RandomAtlas	0.0277997	-0.059364
Continuous performance task	0.00228443	{'model__alpha': 0.6, 'model__l1_ratio': 0.4}	Random Atlas 200	200	RandomAtlas	0.0277997	-0.0255153
Continuous performance task	0.0329777	{'model__alpha': 1, 'model__l1_ratio': 0.1}	Random Atlas 14	14	RandomAtlas	0.0277997	0.00517798
Continuous performance task	0.0317781	{'model__alpha': 0.6, 'model__l1_ratio': 0}	Random Atlas 2	2	RandomAtlas	0.0277997	0.00397836
Continuous performance task	0.0477622	{'model__alpha': 0.9, 'model__l1_ratio': 0.1}	Random Atlas 12	12	RandomAtlas	0.0277997	0.0199625
Continuous performance task	-0.0267414	{'model__alpha': 0.6, 'model__l1_ratio': 1}	Random Atlas 298	298	RandomAtlas	0.0277997	-0.0545411
Continuous performance task	-0.0028303	{'model__alpha': 0.6, 'model__l1_ratio': 1}	Random Atlas 100	100	RandomAtlas	0.0277997	-0.03063
Continuous performance task	0.0122981	{'model__alpha': 0.6, 'model__l1_ratio': 0.4}	Random Atlas 45	45	RandomAtlas	0.0277997	-0.0155016
Continuous performance task	-0.047768	{'model__alpha': 0.6, 'model__l1_ratio': 0.9}	Random Atlas 116	116	RandomAtlas	0.0277997	-0.0755678
Continuous performance task	-0.0231463	{'model__alpha': 1, 'model__l1_ratio': 0}	pca_12_dr1V3_pca	12	PCA	0.0277997	-0.0509461
Continuous performance task	-0.0866977	{'model__alpha': 0.6, 'model__l1_ratio': 1}	Random Atlas 100	100	RandomAtlas	0.0277997	-0.114497
Continuous performance task	-0.00893263	{'model__alpha': 0.9, 'model__l1_ratio': 0.9}	Random Atlas 300	300	RandomAtlas	0.0277997	-0.0367324
Continuous performance task	0.0163572	{'model__alpha': 0.6, 'model__l1_ratio': 0.4}	Random Atlas 17	17	RandomAtlas	0.0277997	-0.0114425
Continuous performance task	-0.016931	{'model__alpha': 0.6, 'model__l1_ratio': 1}	Random Atlas 96	96	RandomAtlas	0.0277997	-0.0447307
Continuous performance task	-0.05571	{'model__alpha': 0.9, 'model__l1_ratio': 0.9}	Random Atlas 65	65	RandomAtlas	0.0277997	-0.0835097
Continuous performance task	-0.0812922	{'model__alpha': 0.9, 'model__l1_ratio': 0.6}	Random Atlas 204	204	RandomAtlas	0.0277997	-0.109092
Continuous performance task	-0.00282615	{'model__alpha': 0.6, 'model__l1_ratio': 0.4}	Random Atlas 91	91	RandomAtlas	0.0277997	-0.0306259
Continuous performance task	-0.099224	{'model__alpha': 0.6, 'model__l1_ratio': 1}	Random Atlas 169	169	RandomAtlas	0.0277997	-0.127024
Continuous performance task	0.0171443	{'model__alpha': 1, 'model__l1_ratio': 0.1}	Random Atlas 9	9	RandomAtlas	0.0277997	-0.0106554
Continuous performance task	-0.0415154	{'model__alpha': 0.9, 'model__l1_ratio': 0.9}	Random Atlas 298	298	RandomAtlas	0.0277997	-0.0693152
Continuous performance task	-0.016032	{'model__alpha': 0.9, 'model__l1_ratio': 0.9}	Random Atlas 300	300	RandomAtlas	0.0277997	-0.0438318
Continuous performance task	-0.0139233	{'model__alpha': 0.9, 'model__l1_ratio': 0.9}	Random Atlas 91	91	RandomAtlas	0.0277997	-0.0417231
Continuous performance task	0.00942062	{'model__alpha': 0.4, 'model__l1_ratio': 0.4}	Random Atlas 10	10	RandomAtlas	0.0277997	-0.0183791
Continuous performance task	-0.00920103	{'model__alpha': 0.9, 'model__l1_ratio': 0.9}	Random Atlas 204	204	RandomAtlas	0.0277997	-0.0370008
Continuous performance task	-93.7565	{'model__alpha': 0.6, 'model__l1_ratio': 1}	Random Atlas 79	79	RandomAtlas	0.0277997	-93.7843
Continuous performance task	0.0147088	{'model__alpha': 1, 'model__l1_ratio': 0}	Random Atlas 3	3	RandomAtlas	0.0277997	-0.0130909
Continuous performance task	0.0273713	{'model__alpha': 1, 'model__l1_ratio': 0.1}	Random Atlas 54	54	RandomAtlas	0.0277997	-0.000428396
Continuous performance task	-0.0180089	{'model__alpha': 0.6, 'model__l1_ratio': 1}	Random Atlas 140	140	RandomAtlas	0.0277997	-0.0458086
Continuous performance task	0.0250042	{'model__alpha': 1, 'model__l1_ratio': 0.1}	Random Atlas 12	12	RandomAtlas	0.0277997	-0.00279552
Continuous performance task	0.0222515	{'model__alpha': 0.4, 'model__l1_ratio': 0.4}	Random Atlas 54	54	RandomAtlas	0.0277997	-0.00554826
Continuous performance task	-0.00930368	{'model__alpha': 0.4, 'model__l1_ratio': 0.4}	Random Atlas 37	37	RandomAtlas	0.0277997	-0.0371034
Continuous performance task	0.0308009	{'model__alpha': 1, 'model__l1_ratio': 0}	Random Atlas 2	2	RandomAtlas	0.0277997	0.00300121
Continuous performance task	-0.0527767	{'model__alpha': 0.9, 'model__l1_ratio': 0.9}	Random Atlas 360	360	RandomAtlas	0.0277997	-0.0805764
Continuous performance task	0.0314573	{'model__alpha': 1, 'model__l1_ratio': 0.1}	Random Atlas 14	14	RandomAtlas	0.0277997	0.00365754
Continuous performance task	0.0350311	{'model__alpha': 0.4, 'model__l1_ratio': 0.4}	Random Atlas 7	7	RandomAtlas	0.0277997	0.00723142
Continuous performance task	0.0171177	{'model__alpha': 1, 'model__l1_ratio': 0.1}	Random Atlas 21	21	RandomAtlas	0.0277997	-0.010682
Continuous performance task	-0.0415327	{'model__alpha': 0.6, 'model__l1_ratio': 1}	Random Atlas 246	246	RandomAtlas	0.0277997	-0.0693324
Continuous performance task	0.0335803	{'model__alpha': 1, 'model__l1_ratio': 0.1}	Random Atlas 37	37	RandomAtlas	0.0277997	0.0057806
Continuous performance task	0.00865365	{'model__alpha': 1, 'model__l1_ratio': 0.1}	Random Atlas 17	17	RandomAtlas	0.0277997	-0.0191461
Continuous performance task	0.0295979	{'model__alpha': 0.4, 'model__l1_ratio': 0}	Random Atlas 2	2	RandomAtlas	0.0277997	0.00179821
Continuous performance task	0.00956649	{'model__alpha': 0.4, 'model__l1_ratio': 0.6}	Random Atlas 21	21	RandomAtlas	0.0277997	-0.0182332
Continuous performance task	-0.0554606	{'model__alpha': 0.9, 'model__l1_ratio': 0.4}	Random Atlas 31	31	RandomAtlas	0.0277997	-0.0832603
Continuous performance task	0.0264048	{'model__alpha': 0.9, 'model__l1_ratio': 0}	Random Atlas 2	2	RandomAtlas	0.0277997	-0.00139489
Continuous performance task	-0.0181797	{'model__alpha': 0.9, 'model__l1_ratio': 0.9}	Random Atlas 12	12	RandomAtlas	0.0277997	-0.0459794
Continuous performance task	-0.0198371	{'model__alpha': 0.6, 'model__l1_ratio': 1}	Random Atlas 298	298	RandomAtlas	0.0277997	-0.0476368
Continuous performance task	0.0514136	{'model__alpha': 1, 'model__l1_ratio': 0}	Random Atlas 14	14	RandomAtlas	0.0277997	0.0236138
Continuous performance task	0.0298832	{'model__alpha': 1, 'model__l1_ratio': 0}	Random Atlas 3	3	RandomAtlas	0.0277997	0.0020835
Continuous performance task	0.0185628	{'model__alpha': 0.9, 'model__l1_ratio': 0.1}	Random Atlas 10	10	RandomAtlas	0.0277997	-0.00923695
Continuous performance task	-0.0415188	{'model__alpha': 0.6, 'model__l1_ratio': 0.9}	Random Atlas 25	25	RandomAtlas	0.0277997	-0.0693186
Continuous performance task	0.0644368	{'model__alpha': 1, 'model__l1_ratio': 0.1}	Random Atlas 79	79	RandomAtlas	0.0277997	0.0366371
Continuous performance task	-0.0474304	{'model__alpha': 1, 'model__l1_ratio': 0.6}	Random Atlas 200	200	RandomAtlas	0.0277997	-0.0752301
Continuous performance task	0.0545163	{'model__alpha': 1, 'model__l1_ratio': 0}	Random Atlas 9	9	RandomAtlas	0.0277997	0.0267166
Continuous performance task	-0.0406782	{'model__alpha': 0.6, 'model__l1_ratio': 0.9}	Random Atlas 200	200	RandomAtlas	0.0277997	-0.0684779
Continuous performance task	-0.0342925	{'model__alpha': 0.9, 'model__l1_ratio': 0.9}	Random Atlas 116	116	RandomAtlas	0.0277997	-0.0620922
Continuous performance task	0.0207599	{'model__alpha': 1, 'model__l1_ratio': 0.1}	Random Atlas 65	65	RandomAtlas	0.0277997	-0.00703982
Continuous performance task	-0.00879016	{'model__alpha': 0.6, 'model__l1_ratio': 0.9}	pca_204_dr1V3_pca	204	PCA	0.0277997	-0.0365899
Continuous performance task	-0.0223888	{'model__alpha': 0.6, 'model__l1_ratio': 1}	Random Atlas 100	100	RandomAtlas	0.0277997	-0.0501885
Continuous performance task	0.0323264	{'model__alpha': 1, 'model__l1_ratio': 0.1}	Random Atlas 45	45	RandomAtlas	0.0277997	0.00452668
Continuous performance task	0.0356914	{'model__alpha': 1, 'model__l1_ratio': 0.1}	Random Atlas 25	25	RandomAtlas	0.0277997	0.00789164
Continuous performance task	-0.025335	{'model__alpha': 0.6, 'model__l1_ratio': 1}	Random Atlas 166	166	RandomAtlas	0.0277997	-0.0531347
Continuous performance task	0.0170081	{'model__alpha': 1, 'model__l1_ratio': 0.1}	Random Atlas 65	65	RandomAtlas	0.0277997	-0.0107917
Continuous performance task	-0.0160148	{'model__alpha': 0.6, 'model__l1_ratio': 0.4}	Random Atlas 113	113	RandomAtlas	0.0277997	-0.0438145
Continuous performance task	-0.0109093	{'model__alpha': 0.4, 'model__l1_ratio': 0.9}	Random Atlas 169	169	RandomAtlas	0.0277997	-0.038709
Continuous performance task	0.0277226	{'model__alpha': 1, 'model__l1_ratio': 0.1}	Random Atlas 17	17	RandomAtlas	0.0277997	-7.71577e-05
Continuous performance task	0.0134649	{'model__alpha': 0.9, 'model__l1_ratio': 0.1}	Random Atlas 7	7	RandomAtlas	0.0277997	-0.0143348
Continuous performance task	-0.0328699	{'model__alpha': 0.6, 'model__l1_ratio': 0.9}	Random Atlas 96	96	RandomAtlas	0.0277997	-0.0606697
Continuous performance task	-0.0385479	{'model__alpha': 0.6, 'model__l1_ratio': 0.9}	Random Atlas 18	18	RandomAtlas	0.0277997	-0.0663476
Continuous performance task	-0.0443563	{'model__alpha': 0.6, 'model__l1_ratio': 1}	Random Atlas 140	140	RandomAtlas	0.0277997	-0.072156
Continuous performance task	-0.0108189	{'model__alpha': 0.9, 'model__l1_ratio': 0.9}	Random Atlas 360	360	RandomAtlas	0.0277997	-0.0386186
Continuous performance task	0.0242083	{'model__alpha': 0.6, 'model__l1_ratio': 0.4}	Random Atlas 79	79	RandomAtlas	0.0277997	-0.00359142
Continuous performance task	0.0276568	{'model__alpha': 1, 'model__l1_ratio': 0}	Random Atlas 3	3	RandomAtlas	0.0277997	-0.000142885
Continuous performance task	0.0565599	{'model__alpha': 0.6, 'model__l1_ratio': 0.1}	Random Atlas 2	2	RandomAtlas	0.0277997	0.0287602
Continuous performance task	-0.126519	{'model__alpha': 1, 'model__l1_ratio': 0.1}	Random Atlas 21	21	RandomAtlas	0.0277997	-0.154318
Continuous performance task	0.0311599	{'model__alpha': 1, 'model__l1_ratio': 0.1}	Random Atlas 31	31	RandomAtlas	0.0277997	0.00336016
Continuous performance task	0.00832567	{'model__alpha': 0.6, 'model__l1_ratio': 0.4}	Random Atlas 91	91	RandomAtlas	0.0277997	-0.019474
Continuous performance task	-0.0273178	{'model__alpha': 0.6, 'model__l1_ratio': 0.9}	Random Atlas 166	166	RandomAtlas	0.0277997	-0.0551176
Continuous performance task	-0.0118815	{'model__alpha': 0.9, 'model__l1_ratio': 0.9}	Random Atlas 298	298	RandomAtlas	0.0277997	-0.0396813
Continuous performance task	-0.0396634	{'model__alpha': 0.6, 'model__l1_ratio': 1}	Random Atlas 246	246	RandomAtlas	0.0277997	-0.0674631
Continuous performance task	0.0555454	{'model__alpha': 0.6, 'model__l1_ratio': 0.1}	Hemisphere	2	atlas	0.0277997	0.0277456
Continuous performance task	-0.0380042	{'model__alpha': 0.6, 'model__l1_ratio': 0.9}	Random Atlas 37	37	RandomAtlas	0.0277997	-0.0658039
Continuous performance task	-0.0137393	{'model__alpha': 0.6, 'model__l1_ratio': 0.4}	Random Atlas 300	300	RandomAtlas	0.0277997	-0.041539
Continuous performance task	-0.0253128	{'model__alpha': 0.9, 'model__l1_ratio': 0.9}	Random Atlas 54	54	RandomAtlas	0.0277997	-0.0531125
Continuous performance task	-0.00963385	{'model__alpha': 1, 'model__l1_ratio': 0.6}	Random Atlas 360	360	RandomAtlas	0.0277997	-0.0374336
Continuous performance task	-0.0104562	{'model__alpha': 0.9, 'model__l1_ratio': 0.9}	Random Atlas 204	204	RandomAtlas	0.0277997	-0.038256
Continuous performance task	-0.0108462	{'model__alpha': 0.9, 'model__l1_ratio': 0.9}	Random Atlas 300	300	RandomAtlas	0.0277997	-0.0386459
Continuous performance task	0.0333152	{'model__alpha': 0.4, 'model__l1_ratio': 0.4}	Random Atlas 17	17	RandomAtlas	0.0277997	0.0055155
Continuous performance task	-0.0328043	{'model__alpha': 0.6, 'model__l1_ratio': 1}	Random Atlas 96	96	RandomAtlas	0.0277997	-0.060604
Continuous performance task	-0.019088	{'model__alpha': 0.6, 'model__l1_ratio': 1}	Random Atlas 54	54	RandomAtlas	0.0277997	-0.0468877
Continuous performance task	0.0420556	{'model__alpha': 0.4, 'model__l1_ratio': 0.4}	Random Atlas 37	37	RandomAtlas	0.0277997	0.0142558
Continuous performance task	0.0505324	{'model__alpha': 0.6, 'model__l1_ratio': 0.1}	Random Atlas 2	2	RandomAtlas	0.0277997	0.0227327
Continuous performance task	-0.0436546	{'model__alpha': 0.9, 'model__l1_ratio': 0.9}	Random Atlas 91	91	RandomAtlas	0.0277997	-0.0714543
Continuous performance task	0.0130562	{'model__alpha': 0.9, 'model__l1_ratio': 0.1}	Random Atlas 10	10	RandomAtlas	0.0277997	-0.0147436
Continuous performance task	-0.0180568	{'model__alpha': 0.6, 'model__l1_ratio': 0.9}	Random Atlas 9	9	RandomAtlas	0.0277997	-0.0458565
Continuous performance task	0.0685629	{'model__alpha': 1, 'model__l1_ratio': 0.1}	Random Atlas 14	14	RandomAtlas	0.0277997	0.0407632
Continuous performance task	0.0426126	{'model__alpha': 1, 'model__l1_ratio': 0}	Random Atlas 7	7	RandomAtlas	0.0277997	0.0148129
Continuous performance task	0.0101261	{'model__alpha': 0.4, 'model__l1_ratio': 0.4}	Random Atlas 21	21	RandomAtlas	0.0277997	-0.0176736
Continuous performance task	-0.113203	{'model__alpha': 1, 'model__l1_ratio': 0}	pca_65_dr1V3_pca	65	PCA	0.0277997	-0.141002
Continuous performance task	-0.0417153	{'model__alpha': 1, 'model__l1_ratio': 0.4}	Random Atlas 65	65	RandomAtlas	0.0277997	-0.069515
Continuous performance task	-0.01579	{'model__alpha': 0.4, 'model__l1_ratio': 0.9}	Random Atlas 204	204	RandomAtlas	0.0277997	-0.0435898
Continuous performance task	-0.0186478	{'model__alpha': 0.9, 'model__l1_ratio': 0.9}	Random Atlas 169	169	RandomAtlas	0.0277997	-0.0464475
Continuous performance task	-0.0312417	{'model__alpha': 0.6, 'model__l1_ratio': 1}	Random Atlas 200	200	RandomAtlas	0.0277997	-0.0590414
Continuous performance task	0.00910806	{'model__alpha': 0.4, 'model__l1_ratio': 0.6}	Random Atlas 21	21	RandomAtlas	0.0277997	-0.0186917
Continuous performance task	-0.026077	{'model__alpha': 0.9, 'model__l1_ratio': 0.9}	Random Atlas 298	298	RandomAtlas	0.0277997	-0.0538767
Continuous performance task	0.0231829	{'model__alpha': 0.6, 'model__l1_ratio': 0}	Random Atlas 2	2	RandomAtlas	0.0277997	-0.0046168
Continuous performance task	0.0103576	{'model__alpha': 0.9, 'model__l1_ratio': 0.1}	Random Atlas 12	12	RandomAtlas	0.0277997	-0.0174421
Continuous performance task	-0.0155067	{'model__alpha': 0.6, 'model__l1_ratio': 1}	Random Atlas 246	246	RandomAtlas	0.0277997	-0.0433065
Continuous performance task	-0.0444863	{'model__alpha': 0.6, 'model__l1_ratio': 0.9}	Random Atlas 25	25	RandomAtlas	0.0277997	-0.072286
Continuous performance task	0.0515593	{'model__alpha': 1, 'model__l1_ratio': 0}	Random Atlas 14	14	RandomAtlas	0.0277997	0.0237596
Continuous performance task	0.0363831	{'model__alpha': 0.4, 'model__l1_ratio': 0.4}	Random Atlas 116	116	RandomAtlas	0.0277997	0.00858337
Continuous performance task	0.0291052	{'model__alpha': 0.4, 'model__l1_ratio': 0.4}	Random Atlas 45	45	RandomAtlas	0.0277997	0.00130553
Continuous performance task	-0.036542	{'model__alpha': 0.6, 'model__l1_ratio': 1}	Random Atlas 100	100	RandomAtlas	0.0277997	-0.0643418
Continuous performance task	-0.0419859	{'model__alpha': 0.6, 'model__l1_ratio': 0.9}	Random Atlas 45	45	RandomAtlas	0.0277997	-0.0697856
Continuous performance task	-0.00768243	{'model__alpha': 0.4, 'model__l1_ratio': 0.9}	Random Atlas 79	79	RandomAtlas	0.0277997	-0.0354821
Continuous performance task	-0.0257722	{'model__alpha': 0.9, 'model__l1_ratio': 0.9}	Random Atlas 96	96	RandomAtlas	0.0277997	-0.053572
Continuous performance task	-0.0239012	{'model__alpha': 0.4, 'model__l1_ratio': 0.9}	Random Atlas 9	9	RandomAtlas	0.0277997	-0.0517009
Continuous performance task	-0.00366766	{'model__alpha': 0.6, 'model__l1_ratio': 0.4}	Random Atlas 113	113	RandomAtlas	0.0277997	-0.0314674
Continuous performance task	-0.0288591	{'model__alpha': 0.9, 'model__l1_ratio': 0.9}	Random Atlas 169	169	RandomAtlas	0.0277997	-0.0566588
Continuous performance task	0.0436601	{'model__alpha': 1, 'model__l1_ratio': 0.1}	Random Atlas 25	25	RandomAtlas	0.0277997	0.0158603
Continuous performance task	-0.0309427	{'model__alpha': 0.9, 'model__l1_ratio': 0.9}	Random Atlas 166	166	RandomAtlas	0.0277997	-0.0587424
Continuous performance task	-0.0201135	{'model__alpha': 0.6, 'model__l1_ratio': 0.9}	Random Atlas 18	18	RandomAtlas	0.0277997	-0.0479132
Continuous performance task	0.00508778	{'model__alpha': 1, 'model__l1_ratio': 0.1}	Random Atlas 17	17	RandomAtlas	0.0277997	-0.0227119
Continuous performance task	0.0148726	{'model__alpha': 1, 'model__l1_ratio': 0}	Random Atlas 7	7	RandomAtlas	0.0277997	-0.0129271
Continuous performance task	-0.0394477	{'model__alpha': 0.9, 'model__l1_ratio': 0.9}	Random Atlas 300	300	RandomAtlas	0.0277997	-0.0672474
Continuous performance task	0.0278573	{'model__alpha': 1, 'model__l1_ratio': 0.1}	Random Atlas 96	96	RandomAtlas	0.0277997	5.7606e-05
Continuous performance task	-0.0169698	{'model__alpha': 0.9, 'model__l1_ratio': 0.9}	Random Atlas 169	169	RandomAtlas	0.0277997	-0.0447696
Continuous performance task	-0.0373292	{'model__alpha': 0.9, 'model__l1_ratio': 0.9}	Random Atlas 116	116	RandomAtlas	0.0277997	-0.0651289
Continuous performance task	0.0100449	{'model__alpha': 0.6, 'model__l1_ratio': 0.4}	Random Atlas 113	113	RandomAtlas	0.0277997	-0.0177548
Continuous performance task	0.0375812	{'model__alpha': 0.4, 'model__l1_ratio': 0.6}	Random Atlas 100	100	RandomAtlas	0.0277997	0.0097815
Continuous performance task	-0.0401158	{'model__alpha': 0.9, 'model__l1_ratio': 0.9}	Random Atlas 360	360	RandomAtlas	0.0277997	-0.0679155
Continuous performance task	-0.0381516	{'model__alpha': 0.6, 'model__l1_ratio': 1}	Random Atlas 116	116	RandomAtlas	0.0277997	-0.0659513
Continuous performance task	-0.022282	{'model__alpha': 0.9, 'model__l1_ratio': 0.9}	Random Atlas 140	140	RandomAtlas	0.0277997	-0.0500817
Continuous performance task	-0.0469876	{'model__alpha': 0.6, 'model__l1_ratio': 1}	Random Atlas 79	79	RandomAtlas	0.0277997	-0.0747873
Continuous performance task	0.0431401	{'model__alpha': 0.9, 'model__l1_ratio': 0}	Random Atlas 3	3	RandomAtlas	0.0277997	0.0153404
Continuous performance task	-0.0263962	{'model__alpha': 0.9, 'model__l1_ratio': 0.6}	Random Atlas 360	360	RandomAtlas	0.0277997	-0.0541959
Continuous performance task	0.00256834	{'model__alpha': 0.6, 'model__l1_ratio': 0.4}	Random Atlas 54	54	RandomAtlas	0.0277997	-0.0252314
Continuous performance task	-0.00888147	{'model__alpha': 0.6, 'model__l1_ratio': 0.9}	pca_169_dr1V3_pca	169	PCA	0.0277997	-0.0366812
Continuous performance task	0.0474757	{'model__alpha': 1, 'model__l1_ratio': 0}	pca_7_dr1V3_pca	7	PCA	0.0277997	0.019676
Continuous performance task	0.00505025	{'model__alpha': 0.6, 'model__l1_ratio': 0.4}	Random Atlas 140	140	RandomAtlas	0.0277997	-0.0227495
Continuous performance task	-0.0753063	{'model__alpha': 0.6, 'model__l1_ratio': 1}	Random Atlas 166	166	RandomAtlas	0.0277997	-0.103106
Continuous performance task	0.0034785	{'model__alpha': 1, 'model__l1_ratio': 0.1}	Random Atlas 21	21	RandomAtlas	0.0277997	-0.0243212
Continuous performance task	0.0486594	{'model__alpha': 1, 'model__l1_ratio': 0.1}	Random Atlas 31	31	RandomAtlas	0.0277997	0.0208597
Continuous performance task	-0.0101501	{'model__alpha': 0.6, 'model__l1_ratio': 1}	Random Atlas 298	298	RandomAtlas	0.0277997	-0.0379499
Continuous performance task	-0.0295864	{'model__alpha': 0.6, 'model__l1_ratio': 0.6}	Random Atlas 37	37	RandomAtlas	0.0277997	-0.0573861
Continuous performance task	-0.0211273	{'model__alpha': 0.6, 'model__l1_ratio': 1}	Random Atlas 246	246	RandomAtlas	0.0277997	-0.048927
Continuous performance task	-0.0360442	{'model__alpha': 0.6, 'model__l1_ratio': 1}	Random Atlas 204	204	RandomAtlas	0.0277997	-0.0638439
Continuous performance task	0.0225162	{'model__alpha': 0.9, 'model__l1_ratio': 0.1}	Random Atlas 18	18	RandomAtlas	0.0277997	-0.00528347
Continuous performance task	-0.0409564	{'model__alpha': 0.9, 'model__l1_ratio': 0.9}	Random Atlas 300	300	RandomAtlas	0.0277997	-0.0687561
Continuous performance task	-0.00896947	{'model__alpha': 0.6, 'model__l1_ratio': 0.9}	AAL3v1	166	atlas	0.0277997	-0.0367692
Continuous performance task	0.0148556	{'model__alpha': 0.6, 'model__l1_ratio': 0.4}	Random Atlas 54	54	RandomAtlas	0.0277997	-0.0129442
Continuous performance task	0.0227949	{'model__alpha': 1, 'model__l1_ratio': 0.1}	Random Atlas 18	18	RandomAtlas	0.0277997	-0.00500479
Continuous performance task	0.0198832	{'model__alpha': 0.6, 'model__l1_ratio': 0}	Random Atlas 2	2	RandomAtlas	0.0277997	-0.0079165
Continuous performance task	0.0289227	{'model__alpha': 0.6, 'model__l1_ratio': 0.1}	Random Atlas 9	9	RandomAtlas	0.0277997	0.00112299
Continuous performance task	0.0446156	{'model__alpha': 0.9, 'model__l1_ratio': 0.1}	Random Atlas 12	12	RandomAtlas	0.0277997	0.0168158
Continuous performance task	-0.0285654	{'model__alpha': 0.9, 'model__l1_ratio': 0.9}	Random Atlas 204	204	RandomAtlas	0.0277997	-0.0563651
Continuous performance task	-0.046415	{'model__alpha': 0.6, 'model__l1_ratio': 0.9}	Random Atlas 65	65	RandomAtlas	0.0277997	-0.0742148
Continuous performance task	0.0536123	{'model__alpha': 1, 'model__l1_ratio': 0}	Random Atlas 17	17	RandomAtlas	0.0277997	0.0258126
Continuous performance task	0.035404	{'model__alpha': 0.4, 'model__l1_ratio': 0.6}	Random Atlas 31	31	RandomAtlas	0.0277997	0.00760429
Continuous performance task	0.0207333	{'model__alpha': 1, 'model__l1_ratio': 0.1}	Random Atlas 25	25	RandomAtlas	0.0277997	-0.00706639
Continuous performance task	0.0397692	{'model__alpha': 0.4, 'model__l1_ratio': 0.4}	Random Atlas 91	91	RandomAtlas	0.0277997	0.0119695
Continuous performance task	0.0425176	{'model__alpha': 1, 'model__l1_ratio': 0}	Random Atlas 10	10	RandomAtlas	0.0277997	0.0147179
Continuous performance task	0.0291825	{'model__alpha': 1, 'model__l1_ratio': 0}	Random Atlas 7	7	RandomAtlas	0.0277997	0.00138277
Continuous performance task	0.00744434	{'model__alpha': 1, 'model__l1_ratio': 0.1}	Random Atlas 166	166	RandomAtlas	0.0277997	-0.0203554
Continuous performance task	-0.0327866	{'model__alpha': 0.6, 'model__l1_ratio': 1}	Random Atlas 166	166	RandomAtlas	0.0277997	-0.0605864
Continuous performance task	0.00404854	{'model__alpha': 0.6, 'model__l1_ratio': 0.4}	Random Atlas 25	25	RandomAtlas	0.0277997	-0.0237512
Continuous performance task	0.0219094	{'model__alpha': 0.4, 'model__l1_ratio': 0.6}	Random Atlas 113	113	RandomAtlas	0.0277997	-0.00589037
Continuous performance task	-0.0394492	{'model__alpha': 0.6, 'model__l1_ratio': 1}	Random Atlas 169	169	RandomAtlas	0.0277997	-0.067249
Continuous performance task	-0.0326826	{'model__alpha': 0.9, 'model__l1_ratio': 0.9}	Random Atlas 246	246	RandomAtlas	0.0277997	-0.0604823
Continuous performance task	0.0291094	{'model__alpha': 1, 'model__l1_ratio': 0}	Random Atlas 10	10	RandomAtlas	0.0277997	0.0013097
Continuous performance task	0.0452597	{'model__alpha': 1, 'model__l1_ratio': 0}	Random Atlas 9	9	RandomAtlas	0.0277997	0.01746
Continuous performance task	0.0253053	{'model__alpha': 1, 'model__l1_ratio': 0.1}	Random Atlas 17	17	RandomAtlas	0.0277997	-0.00249441
Continuous performance task	0.0330753	{'model__alpha': 0.6, 'model__l1_ratio': 0.1}	Random Atlas 7	7	RandomAtlas	0.0277997	0.00527558
Continuous performance task	-0.000966587	{'model__alpha': 0.6, 'model__l1_ratio': 0.4}	Random Atlas 300	300	RandomAtlas	0.0277997	-0.0287663
Continuous performance task	-0.0219968	{'model__alpha': 0.6, 'model__l1_ratio': 1}	Random Atlas 96	96	RandomAtlas	0.0277997	-0.0497965
Continuous performance task	0.0142329	{'model__alpha': 1, 'model__l1_ratio': 0.1}	Random Atlas 9	9	RandomAtlas	0.0277997	-0.0135669
Continuous performance task	-0.0438768	{'model__alpha': 0.6, 'model__l1_ratio': 0.9}	Random Atlas 45	45	RandomAtlas	0.0277997	-0.0716765
Continuous performance task	0.0187781	{'model__alpha': 1, 'model__l1_ratio': 0.1}	Random Atlas 18	18	RandomAtlas	0.0277997	-0.00902165
Continuous performance task	-0.0398381	{'model__alpha': 0.4, 'model__l1_ratio': 1}	Random Atlas 14	14	RandomAtlas	0.0277997	-0.0676378
Continuous performance task	-0.0128393	{'model__alpha': 0.4, 'model__l1_ratio': 0.9}	Random Atlas 96	96	RandomAtlas	0.0277997	-0.040639
Continuous performance task	0.023207	{'model__alpha': 0.9, 'model__l1_ratio': 0.1}	Random Atlas 21	21	RandomAtlas	0.0277997	-0.00459268
Continuous performance task	-0.00067377	{'model__alpha': 0.4, 'model__l1_ratio': 0.9}	Random Atlas 298	298	RandomAtlas	0.0277997	-0.0284735
Continuous performance task	0.028395	{'model__alpha': 0.6, 'model__l1_ratio': 0.1}	Random Atlas 2	2	RandomAtlas	0.0277997	0.000595297
Continuous performance task	0.0332347	{'model__alpha': 1, 'model__l1_ratio': 0.1}	Random Atlas 12	12	RandomAtlas	0.0277997	0.00543501
Continuous performance task	-0.0262209	{'model__alpha': 0.9, 'model__l1_ratio': 0.9}	Random Atlas 200	200	RandomAtlas	0.0277997	-0.0540207
Continuous performance task	0.021186	{'model__alpha': 1, 'model__l1_ratio': 0.1}	Random Atlas 79	79	RandomAtlas	0.0277997	-0.00661373
Continuous performance task	-0.0110837	{'model__alpha': 0.6, 'model__l1_ratio': 0.4}	Random Atlas 100	100	RandomAtlas	0.0277997	-0.0388834
Continuous performance task	-0.0597523	{'model__alpha': 0.6, 'model__l1_ratio': 0.9}	Random Atlas 45	45	RandomAtlas	0.0277997	-0.087552
Continuous performance task	-0.0401062	{'model__alpha': 0.9, 'model__l1_ratio': 0.9}	Random Atlas 116	116	RandomAtlas	0.0277997	-0.0679059
Continuous performance task	-0.0412791	{'model__alpha': 0.9, 'model__l1_ratio': 0.9}	Random Atlas 300	300	RandomAtlas	0.0277997	-0.0690789
Continuous performance task	0.0212898	{'model__alpha': 0.4, 'model__l1_ratio': 0.6}	Random Atlas 169	169	RandomAtlas	0.0277997	-0.00650988
Continuous performance task	-0.00879016	{'model__alpha': 0.6, 'model__l1_ratio': 0.9}	pca_298_dr1V3_pca	298	PCA	0.0277997	-0.0365899
Continuous performance task	-0.00880243	{'model__alpha': 0.4, 'model__l1_ratio': 0.4}	Random Atlas 113	113	RandomAtlas	0.0277997	-0.0366022
Continuous performance task	0.00859471	{'model__alpha': 0.4, 'model__l1_ratio': 0.6}	Random Atlas 100	100	RandomAtlas	0.0277997	-0.019205
Continuous performance task	-0.0342075	{'model__alpha': 0.9, 'model__l1_ratio': 0.9}	Random Atlas 360	360	RandomAtlas	0.0277997	-0.0620072
Continuous performance task	-0.0521044	{'model__alpha': 0.9, 'model__l1_ratio': 0.9}	Random Atlas 116	116	RandomAtlas	0.0277997	-0.0799042
Continuous performance task	0.0420336	{'model__alpha': 0.4, 'model__l1_ratio': 0.4}	Random Atlas 18	18	RandomAtlas	0.0277997	0.0142339
Continuous performance task	-0.0294367	{'model__alpha': 0.6, 'model__l1_ratio': 0.9}	Random Atlas 91	91	RandomAtlas	0.0277997	-0.0572365
Continuous performance task	-0.0092392	{'model__alpha': 0.9, 'model__l1_ratio': 0.9}	Random Atlas 298	298	RandomAtlas	0.0277997	-0.0370389
Continuous performance task	-0.0667995	{'model__alpha': 0.4, 'model__l1_ratio': 1}	pca_14_dr1V3_pca	14	PCA	0.0277997	-0.0945992
Continuous performance task	-0.0132807	{'model__alpha': 0.6, 'model__l1_ratio': 0.9}	Random Atlas 10	10	RandomAtlas	0.0277997	-0.0410805
Continuous performance task	-0.0281908	{'model__alpha': 0.6, 'model__l1_ratio': 0.9}	Random Atlas 166	166	RandomAtlas	0.0277997	-0.0559905
Continuous performance task	-0.0126039	{'model__alpha': 1, 'model__l1_ratio': 0.6}	Random Atlas 140	140	RandomAtlas	0.0277997	-0.0404037
Continuous performance task	-0.0305408	{'model__alpha': 0.6, 'model__l1_ratio': 0.4}	Random Atlas 166	166	RandomAtlas	0.0277997	-0.0583405
Continuous performance task	0.00847756	{'model__alpha': 0.6, 'model__l1_ratio': 0.4}	Random Atlas 25	25	RandomAtlas	0.0277997	-0.0193222
Continuous performance task	-0.0152473	{'model__alpha': 0.9, 'model__l1_ratio': 0.9}	Random Atlas 204	204	RandomAtlas	0.0277997	-0.043047
Continuous performance task	0.0393204	{'model__alpha': 1, 'model__l1_ratio': 0}	Yeo 7 networks	7	atlas	0.0277997	0.0115207
Continuous performance task	-0.0160767	{'model__alpha': 0.6, 'model__l1_ratio': 0.4}	Random Atlas 65	65	RandomAtlas	0.0277997	-0.0438764
Continuous performance task	0.0358551	{'model__alpha': 0.6, 'model__l1_ratio': 0.4}	Random Atlas 9	9	RandomAtlas	0.0277997	0.00805541
Continuous performance task	0.027768	{'model__alpha': 0.6, 'model__l1_ratio': 1}	Random Atlas 79	79	RandomAtlas	0.0277997	-3.1757e-05
Continuous performance task	0.0131778	{'model__alpha': 1, 'model__l1_ratio': 0}	Random Atlas 3	3	RandomAtlas	0.0277997	-0.014622
Continuous performance task	-0.0725153	{'model__alpha': 0.6, 'model__l1_ratio': 1}	Random Atlas 140	140	RandomAtlas	0.0277997	-0.100315
Continuous performance task	-0.0322759	{'model__alpha': 0.6, 'model__l1_ratio': 1}	Random Atlas 116	116	RandomAtlas	0.0277997	-0.0600756
Continuous performance task	0.0082337	{'model__alpha': 0.6, 'model__l1_ratio': 0.4}	Random Atlas 18	18	RandomAtlas	0.0277997	-0.019566
Continuous performance task	0.0352532	{'model__alpha': 1, 'model__l1_ratio': 0.1}	Random Atlas 37	37	RandomAtlas	0.0277997	0.00745347
Continuous performance task	0.0456306	{'model__alpha': 1, 'model__l1_ratio': 0.1}	Random Atlas 37	37	RandomAtlas	0.0277997	0.0178309
Continuous performance task	-0.0197161	{'model__alpha': 0.6, 'model__l1_ratio': 0.9}	Random Atlas 246	246	RandomAtlas	0.0277997	-0.0475158
Continuous performance task	-0.0131567	{'model__alpha': 0.6, 'model__l1_ratio': 0.4}	Random Atlas 21	21	RandomAtlas	0.0277997	-0.0409564
Continuous performance task	0.0273031	{'model__alpha': 1, 'model__l1_ratio': 0.1}	Random Atlas 31	31	RandomAtlas	0.0277997	-0.000496623
Continuous performance task	-0.0157615	{'model__alpha': 0.9, 'model__l1_ratio': 0.9}	Random Atlas 298	298	RandomAtlas	0.0277997	-0.0435613
Continuous performance task	0.0303687	{'model__alpha': 0.4, 'model__l1_ratio': 0.4}	Random Atlas 12	12	RandomAtlas	0.0277997	0.00256895
Continuous performance task	0.0290132	{'model__alpha': 1, 'model__l1_ratio': 0.1}	Random Atlas 17	17	RandomAtlas	0.0277997	0.00121353
Continuous performance task	0.0532319	{'model__alpha': 1, 'model__l1_ratio': 0.1}	Random Atlas 31	31	RandomAtlas	0.0277997	0.0254322
Continuous performance task	-0.0182616	{'model__alpha': 0.6, 'model__l1_ratio': 0.9}	Random Atlas 360	360	RandomAtlas	0.0277997	-0.0460613
Continuous performance task	-0.0526892	{'model__alpha': 0.6, 'model__l1_ratio': 1}	Random Atlas 54	54	RandomAtlas	0.0277997	-0.080489
Continuous performance task	-0.0171601	{'model__alpha': 1, 'model__l1_ratio': 0.6}	Random Atlas 300	300	RandomAtlas	0.0277997	-0.0449598
Continuous performance task	0.0522398	{'model__alpha': 1, 'model__l1_ratio': 0}	Random Atlas 7	7	RandomAtlas	0.0277997	0.0244401
Continuous performance task	-0.000996816	{'model__alpha': 1, 'model__l1_ratio': 0.1}	Random Atlas 246	246	RandomAtlas	0.0277997	-0.0287965
Continuous performance task	-0.0320256	{'model__alpha': 0.6, 'model__l1_ratio': 1}	Random Atlas 79	79	RandomAtlas	0.0277997	-0.0598253
Continuous performance task	0.0333809	{'model__alpha': 1, 'model__l1_ratio': 0.1}	Random Atlas 10	10	RandomAtlas	0.0277997	0.00558121
Continuous performance task	0.0418223	{'model__alpha': 0.9, 'model__l1_ratio': 0}	Random Atlas 3	3	RandomAtlas	0.0277997	0.0140226
Continuous performance task	-0.0173981	{'model__alpha': 1, 'model__l1_ratio': 0.1}	Random Atlas 25	25	RandomAtlas	0.0277997	-0.0451978
Continuous performance task	-0.0263379	{'model__alpha': 0.9, 'model__l1_ratio': 0.9}	Random Atlas 200	200	RandomAtlas	0.0277997	-0.0541376
Continuous performance task	0.0462875	{'model__alpha': 1, 'model__l1_ratio': 0}	Random Atlas 10	10	RandomAtlas	0.0277997	0.0184878
Continuous performance task	0.0199923	{'model__alpha': 0.4, 'model__l1_ratio': 0.6}	Random Atlas 45	45	RandomAtlas	0.0277997	-0.00780738
Continuous performance task	0.00331826	{'model__alpha': 0.4, 'model__l1_ratio': 0.6}	Random Atlas 91	91	RandomAtlas	0.0277997	-0.0244815
Continuous performance task	-0.0103532	{'model__alpha': 0.6, 'model__l1_ratio': 0.9}	Random Atlas 9	9	RandomAtlas	0.0277997	-0.0381529
Continuous performance task	0.00417405	{'model__alpha': 1, 'model__l1_ratio': 0.1}	Random Atlas 9	9	RandomAtlas	0.0277997	-0.0236257
Continuous performance task	-0.0313712	{'model__alpha': 0.6, 'model__l1_ratio': 1}	Random Atlas 65	65	RandomAtlas	0.0277997	-0.059171
Continuous performance task	-0.0209855	{'model__alpha': 0.6, 'model__l1_ratio': 1}	Random Atlas 204	204	RandomAtlas	0.0277997	-0.0487853
Continuous performance task	0.0276788	{'model__alpha': 0.4, 'model__l1_ratio': 0.6}	Random Atlas 65	65	RandomAtlas	0.0277997	-0.000120932
Continuous performance task	0.0172964	{'model__alpha': 0.4, 'model__l1_ratio': 0.6}	Random Atlas 140	140	RandomAtlas	0.0277997	-0.0105033
Continuous performance task	0.0512998	{'model__alpha': 1, 'model__l1_ratio': 0}	pca_17_dr1V3_pca	17	PCA	0.0277997	0.0235001
Continuous performance task	0.057803	{'model__alpha': 1, 'model__l1_ratio': 0}	Random Atlas 3	3	RandomAtlas	0.0277997	0.0300033
Continuous performance task	0.0235862	{'model__alpha': 0.4, 'model__l1_ratio': 0.6}	Random Atlas 79	79	RandomAtlas	0.0277997	-0.00421352
Continuous performance task	-0.00879016	{'model__alpha': 0.6, 'model__l1_ratio': 0.9}	pca_200_dr1V3_pca	200	PCA	0.0277997	-0.0365899
Continuous performance task	0.00920253	{'model__alpha': 0.9, 'model__l1_ratio': 0.4}	Random Atlas 21	21	RandomAtlas	0.0277997	-0.0185972
Continuous performance task	0.00416775	{'model__alpha': 0.6, 'model__l1_ratio': 0.4}	Random Atlas 31	31	RandomAtlas	0.0277997	-0.023632
Continuous performance task	0.0413053	{'model__alpha': 1, 'model__l1_ratio': 0}	Random Atlas 12	12	RandomAtlas	0.0277997	0.0135056
Continuous performance task	0.00176262	{'model__alpha': 0.4, 'model__l1_ratio': 0.6}	Random Atlas 37	37	RandomAtlas	0.0277997	-0.0260371
Continuous performance task	-0.0433615	{'model__alpha': 0.9, 'model__l1_ratio': 0.9}	Random Atlas 246	246	RandomAtlas	0.0277997	-0.0711613
Continuous performance task	0.0494422	{'model__alpha': 1, 'model__l1_ratio': 0}	Random Atlas 14	14	RandomAtlas	0.0277997	0.0216425
Continuous performance task	-0.0216148	{'model__alpha': 0.6, 'model__l1_ratio': 0.9}	Random Atlas 360	360	RandomAtlas	0.0277997	-0.0494145
Continuous performance task	0.0306021	{'model__alpha': 1, 'model__l1_ratio': 0.1}	Random Atlas 54	54	RandomAtlas	0.0277997	0.00280239
Continuous performance task	-0.0159309	{'model__alpha': 0.6, 'model__l1_ratio': 1}	Random Atlas 200	200	RandomAtlas	0.0277997	-0.0437307
Continuous performance task	0.0341063	{'model__alpha': 1, 'model__l1_ratio': 0.1}	Random Atlas 25	25	RandomAtlas	0.0277997	0.00630654
Continuous performance task	-0.0312311	{'model__alpha': 0.6, 'model__l1_ratio': 1}	Random Atlas 169	169	RandomAtlas	0.0277997	-0.0590308
Continuous performance task	0.0331597	{'model__alpha': 1, 'model__l1_ratio': 0.1}	Random Atlas 10	10	RandomAtlas	0.0277997	0.00536001
Continuous performance task	-0.0362159	{'model__alpha': 0.6, 'model__l1_ratio': 1}	Random Atlas 91	91	RandomAtlas	0.0277997	-0.0640156
Continuous performance task	-0.0422325	{'model__alpha': 0.6, 'model__l1_ratio': 1}	Random Atlas 166	166	RandomAtlas	0.0277997	-0.0700322
Continuous performance task	-0.0158006	{'model__alpha': 0.6, 'model__l1_ratio': 0.9}	pca_140_dr1V3_pca	140	PCA	0.0277997	-0.0436003
Continuous performance task	-0.0192757	{'model__alpha': 0.6, 'model__l1_ratio': 1}	Random Atlas 169	169	RandomAtlas	0.0277997	-0.0470754
Continuous performance task	-0.0607071	{'model__alpha': 0.6, 'model__l1_ratio': 0.9}	Random Atlas 113	113	RandomAtlas	0.0277997	-0.0885069
Continuous performance task	-0.038045	{'model__alpha': 0.9, 'model__l1_ratio': 0.9}	Random Atlas 204	204	RandomAtlas	0.0277997	-0.0658447
Continuous performance task	-0.0264529	{'model__alpha': 0.6, 'model__l1_ratio': 1}	Random Atlas 298	298	RandomAtlas	0.0277997	-0.0542526
Continuous performance task	0.0326269	{'model__alpha': 1, 'model__l1_ratio': 0.1}	Random Atlas 91	91	RandomAtlas	0.0277997	0.00482718
Continuous performance task	-0.0164457	{'model__alpha': 0.6, 'model__l1_ratio': 1}	Random Atlas 96	96	RandomAtlas	0.0277997	-0.0442455
Continuous performance task	0.0190068	{'model__alpha': 1, 'model__l1_ratio': 0.1}	Random Atlas 17	17	RandomAtlas	0.0277997	-0.00879295
Continuous performance task	0.0527734	{'model__alpha': 1, 'model__l1_ratio': 0.1}	Random Atlas 7	7	RandomAtlas	0.0277997	0.0249737
Continuous performance task	-0.0259848	{'model__alpha': 0.6, 'model__l1_ratio': 1}	Random Atlas 18	18	RandomAtlas	0.0277997	-0.0537846
Continuous performance task	-0.00831597	{'model__alpha': 0.9, 'model__l1_ratio': 0.9}	Random Atlas 300	300	RandomAtlas	0.0277997	-0.0361157
Continuous performance task	-0.00530856	{'model__alpha': 0.4, 'model__l1_ratio': 0.9}	Random Atlas 298	298	RandomAtlas	0.0277997	-0.0331083
Continuous performance task	-0.0138142	{'model__alpha': 0.4, 'model__l1_ratio': 1}	Random Atlas 204	204	RandomAtlas	0.0277997	-0.041614
Continuous performance task	0.0173303	{'model__alpha': 0.9, 'model__l1_ratio': 0}	Random Atlas 2	2	RandomAtlas	0.0277997	-0.0104695
Continuous performance task	0.0169827	{'model__alpha': 0.4, 'model__l1_ratio': 0.4}	Random Atlas 12	12	RandomAtlas	0.0277997	-0.010817
Continuous performance task	-0.00348577	{'model__alpha': 0.6, 'model__l1_ratio': 0.4}	Random Atlas 14	14	RandomAtlas	0.0277997	-0.0312855
Continuous performance task	-0.0606766	{'model__alpha': 0.6, 'model__l1_ratio': 1}	Random Atlas 54	54	RandomAtlas	0.0277997	-0.0884763
Continuous performance task	-0.00831597	{'model__alpha': 0.9, 'model__l1_ratio': 0.9}	Random Atlas 200	200	RandomAtlas	0.0277997	-0.0361157
Continuous performance task	-0.0335964	{'model__alpha': 0.6, 'model__l1_ratio': 0.4}	Random Atlas 37	37	RandomAtlas	0.0277997	-0.0613961
Continuous performance task	0.00945746	{'model__alpha': 0.4, 'model__l1_ratio': 0.6}	Random Atlas 140	140	RandomAtlas	0.0277997	-0.0183423
Continuous performance task	0.0208028	{'model__alpha': 0.6, 'model__l1_ratio': 0}	Random Atlas 2	2	RandomAtlas	0.0277997	-0.00699692
Continuous performance task	0.00362949	{'model__alpha': 1, 'model__l1_ratio': 0}	Random Atlas 3	3	RandomAtlas	0.0277997	-0.0241702
Continuous performance task	0.0372484	{'model__alpha': 1, 'model__l1_ratio': 0.1}	Random Atlas 31	31	RandomAtlas	0.0277997	0.00944866
Continuous performance task	-0.0291286	{'model__alpha': 0.9, 'model__l1_ratio': 0.9}	Random Atlas 116	116	RandomAtlas	0.0277997	-0.0569284
Continuous performance task	0.0186955	{'model__alpha': 1, 'model__l1_ratio': 0.1}	Random Atlas 7	7	RandomAtlas	0.0277997	-0.00910424
Continuous performance task	-0.00670187	{'model__alpha': 0.4, 'model__l1_ratio': 0.4}	Random Atlas 14	14	RandomAtlas	0.0277997	-0.0345016
Continuous performance task	0.0351576	{'model__alpha': 1, 'model__l1_ratio': 0.1}	Random Atlas 45	45	RandomAtlas	0.0277997	0.0073579
Continuous performance task	0.0311609	{'model__alpha': 0.4, 'model__l1_ratio': 0.6}	Random Atlas 21	21	RandomAtlas	0.0277997	0.00336117
Continuous performance task	-0.0108944	{'model__alpha': 0.6, 'model__l1_ratio': 0.4}	Random Atlas 100	100	RandomAtlas	0.0277997	-0.0386941
Continuous performance task	0.000522591	{'model__alpha': 0.4, 'model__l1_ratio': 0.6}	Random Atlas 79	79	RandomAtlas	0.0277997	-0.0272771
Continuous performance task	0.0615538	{'model__alpha': 0.4, 'model__l1_ratio': 0.4}	Random Atlas 3	3	RandomAtlas	0.0277997	0.0337541
Continuous performance task	0.00114695	{'model__alpha': 0.6, 'model__l1_ratio': 0.4}	Random Atlas 79	79	RandomAtlas	0.0277997	-0.0266528
Continuous performance task	0.00290459	{'model__alpha': 1, 'model__l1_ratio': 0.1}	Random Atlas 10	10	RandomAtlas	0.0277997	-0.0248951
Continuous performance task	0.0197333	{'model__alpha': 1, 'model__l1_ratio': 0}	Random Atlas 3	3	RandomAtlas	0.0277997	-0.0080664
Continuous performance task	0.0564549	{'model__alpha': 1, 'model__l1_ratio': 0.1}	Random Atlas 25	25	RandomAtlas	0.0277997	0.0286552
Continuous performance task	-0.02447	{'model__alpha': 0.9, 'model__l1_ratio': 0.9}	Random Atlas 140	140	RandomAtlas	0.0277997	-0.0522697
Continuous performance task	-0.0208102	{'model__alpha': 0.9, 'model__l1_ratio': 0.9}	Schaefer 300	300	atlas	0.0277997	-0.0486099
Continuous performance task	-0.0125619	{'model__alpha': 0.9, 'model__l1_ratio': 0.9}	Random Atlas 200	200	RandomAtlas	0.0277997	-0.0403616
Continuous performance task	-0.0370715	{'model__alpha': 0.6, 'model__l1_ratio': 0.9}	Random Atlas 200	200	RandomAtlas	0.0277997	-0.0648712
Continuous performance task	0.0254412	{'model__alpha': 0.4, 'model__l1_ratio': 0.6}	Random Atlas 9	9	RandomAtlas	0.0277997	-0.00235856
Continuous performance task	-0.0138541	{'model__alpha': 0.4, 'model__l1_ratio': 0.9}	Random Atlas 360	360	RandomAtlas	0.0277997	-0.0416538
Continuous performance task	-0.0163052	{'model__alpha': 0.6, 'model__l1_ratio': 0.4}	Random Atlas 54	54	RandomAtlas	0.0277997	-0.0441049
Continuous performance task	-0.0036603	{'model__alpha': 0.6, 'model__l1_ratio': 0.4}	Random Atlas 37	37	RandomAtlas	0.0277997	-0.03146
Continuous performance task	-0.0324256	{'model__alpha': 0.6, 'model__l1_ratio': 1}	Random Atlas 246	246	RandomAtlas	0.0277997	-0.0602254
Continuous performance task	0.00340193	{'model__alpha': 1, 'model__l1_ratio': 0.1}	Random Atlas 14	14	RandomAtlas	0.0277997	-0.0243978
Continuous performance task	-0.0108414	{'model__alpha': 0.6, 'model__l1_ratio': 0.4}	Random Atlas 65	65	RandomAtlas	0.0277997	-0.0386411
Continuous performance task	0.0316917	{'model__alpha': 1, 'model__l1_ratio': 0.1}	Random Atlas 21	21	RandomAtlas	0.0277997	0.00389194
Continuous performance task	0.0095403	{'model__alpha': 1, 'model__l1_ratio': 0.1}	Random Atlas 31	31	RandomAtlas	0.0277997	-0.0182594
Continuous performance task	0.0289744	{'model__alpha': 1, 'model__l1_ratio': 0.1}	Random Atlas 12	12	RandomAtlas	0.0277997	0.00117473
Continuous performance task	-0.0212892	{'model__alpha': 0.6, 'model__l1_ratio': 0.9}	Random Atlas 96	96	RandomAtlas	0.0277997	-0.049089
Continuous performance task	-0.0471814	{'model__alpha': 0.9, 'model__l1_ratio': 0.6}	Random Atlas 300	300	RandomAtlas	0.0277997	-0.0749811
Continuous performance task	0.015703	{'model__alpha': 1, 'model__l1_ratio': 0}	Random Atlas 7	7	RandomAtlas	0.0277997	-0.0120968
Continuous performance task	0.00573025	{'model__alpha': 0.6, 'model__l1_ratio': 0.4}	Random Atlas 204	204	RandomAtlas	0.0277997	-0.0220695
Continuous performance task	-0.0411036	{'model__alpha': 0.6, 'model__l1_ratio': 1}	Random Atlas 65	65	RandomAtlas	0.0277997	-0.0689033
Continuous performance task	0.0284904	{'model__alpha': 0.6, 'model__l1_ratio': 0.4}	Random Atlas 9	9	RandomAtlas	0.0277997	0.000690696
Continuous performance task	0.0208824	{'model__alpha': 1, 'model__l1_ratio': 0.1}	Random Atlas 10	10	RandomAtlas	0.0277997	-0.00691732
Continuous performance task	-0.0193888	{'model__alpha': 0.6, 'model__l1_ratio': 1}	Random Atlas 91	91	RandomAtlas	0.0277997	-0.0471885
Continuous performance task	-0.0305187	{'model__alpha': 0.6, 'model__l1_ratio': 1}	Brainnetome	246	atlas	0.0277997	-0.0583185
Continuous performance task	-0.0306523	{'model__alpha': 0.6, 'model__l1_ratio': 0.9}	Random Atlas 200	200	RandomAtlas	0.0277997	-0.058452
Continuous performance task	-0.0972121	{'model__alpha': 0.9, 'model__l1_ratio': 0.6}	Random Atlas 113	113	RandomAtlas	0.0277997	-0.125012
Continuous performance task	-0.0287695	{'model__alpha': 0.6, 'model__l1_ratio': 0.9}	Random Atlas 116	116	RandomAtlas	0.0277997	-0.0565692
Continuous performance task	0.0384821	{'model__alpha': 1, 'model__l1_ratio': 0.1}	Random Atlas 14	14	RandomAtlas	0.0277997	0.0106823
Continuous performance task	-0.0410953	{'model__alpha': 0.9, 'model__l1_ratio': 0.9}	Random Atlas 298	298	RandomAtlas	0.0277997	-0.068895
Continuous performance task	0.0370158	{'model__alpha': 0.6, 'model__l1_ratio': 0}	Random Atlas 2	2	RandomAtlas	0.0277997	0.00921609
Continuous performance task	0.0258329	{'model__alpha': 1, 'model__l1_ratio': 0}	Random Atlas 12	12	RandomAtlas	0.0277997	-0.00196682
Continuous performance task	0.00515478	{'model__alpha': 1, 'model__l1_ratio': 0.1}	Random Atlas 45	45	RandomAtlas	0.0277997	-0.0226449
Continuous performance task	0.0193305	{'model__alpha': 1, 'model__l1_ratio': 0.1}	Random Atlas 100	100	RandomAtlas	0.0277997	-0.00846918
Continuous performance task	-0.0506453	{'model__alpha': 0.9, 'model__l1_ratio': 0.9}	Random Atlas 298	298	RandomAtlas	0.0277997	-0.078445
Continuous performance task	0.0122261	{'model__alpha': 1, 'model__l1_ratio': 0.1}	Random Atlas 140	140	RandomAtlas	0.0277997	-0.0155736
Continuous performance task	-0.00462083	{'model__alpha': 0.6, 'model__l1_ratio': 0.4}	Random Atlas 91	91	RandomAtlas	0.0277997	-0.0324205
Continuous performance task	-0.0510872	{'model__alpha': 0.6, 'model__l1_ratio': 1}	Random Atlas 116	116	RandomAtlas	0.0277997	-0.0788869
Continuous performance task	0.0172072	{'model__alpha': 0.4, 'model__l1_ratio': 0.4}	Random Atlas 3	3	RandomAtlas	0.0277997	-0.0105926
Continuous performance task	-0.0261007	{'model__alpha': 0.9, 'model__l1_ratio': 0.9}	Random Atlas 300	300	RandomAtlas	0.0277997	-0.0539004
Continuous performance task	-0.0260051	{'model__alpha': 0.6, 'model__l1_ratio': 0.4}	Random Atlas 140	140	RandomAtlas	0.0277997	-0.0538048
Continuous performance task	-0.00865282	{'model__alpha': 0.9, 'model__l1_ratio': 0.9}	Random Atlas 169	169	RandomAtlas	0.0277997	-0.0364525
Continuous performance task	-0.0362015	{'model__alpha': 0.6, 'model__l1_ratio': 1}	Random Atlas 113	113	RandomAtlas	0.0277997	-0.0640013
Continuous performance task	-0.0368481	{'model__alpha': 0.6, 'model__l1_ratio': 0.9}	Random Atlas 204	204	RandomAtlas	0.0277997	-0.0646478
Continuous performance task	-0.0279157	{'model__alpha': 0.9, 'model__l1_ratio': 0.9}	Random Atlas 204	204	RandomAtlas	0.0277997	-0.0557154
Continuous performance task	0.0304504	{'model__alpha': 1, 'model__l1_ratio': 0.1}	Random Atlas 10	10	RandomAtlas	0.0277997	0.00265068
Continuous performance task	0.0338421	{'model__alpha': 1, 'model__l1_ratio': 0.1}	Random Atlas 91	91	RandomAtlas	0.0277997	0.00604241
Continuous performance task	0.0206055	{'model__alpha': 0.4, 'model__l1_ratio': 0.4}	Random Atlas 166	166	RandomAtlas	0.0277997	-0.00719427
Continuous performance task	0.0238232	{'model__alpha': 0.4, 'model__l1_ratio': 0.4}	Random Atlas 18	18	RandomAtlas	0.0277997	-0.00397653
Continuous performance task	0.0451411	{'model__alpha': 1, 'model__l1_ratio': 0.1}	Random Atlas 54	54	RandomAtlas	0.0277997	0.0173414
Continuous performance task	0.019295	{'model__alpha': 0.9, 'model__l1_ratio': 0.1}	Random Atlas 25	25	RandomAtlas	0.0277997	-0.00850476
Continuous performance task	-0.0296044	{'model__alpha': 0.9, 'model__l1_ratio': 0.9}	Random Atlas 37	37	RandomAtlas	0.0277997	-0.0574042
Continuous performance task	0.0163175	{'model__alpha': 0.6, 'model__l1_ratio': 0}	Random Atlas 2	2	RandomAtlas	0.0277997	-0.0114822
Continuous performance task	0.0482847	{'model__alpha': 1, 'model__l1_ratio': 0.1}	Random Atlas 18	18	RandomAtlas	0.0277997	0.020485
Continuous performance task	-0.206633	{'model__alpha': 0.9, 'model__l1_ratio': 0.9}	Random Atlas 96	96	RandomAtlas	0.0277997	-0.234433
Continuous performance task	0.0201491	{'model__alpha': 0.4, 'model__l1_ratio': 0.6}	Random Atlas 17	17	RandomAtlas	0.0277997	-0.00765066
Continuous performance task	0.0303783	{'model__alpha': 1, 'model__l1_ratio': 0.1}	Random Atlas 7	7	RandomAtlas	0.0277997	0.00257858
Continuous performance task	-0.0502072	{'model__alpha': 0.6, 'model__l1_ratio': 0.9}	Random Atlas 7	7	RandomAtlas	0.0277997	-0.0780069
Continuous performance task	0.0117408	{'model__alpha': 1, 'model__l1_ratio': 0.1}	Random Atlas 14	14	RandomAtlas	0.0277997	-0.0160589
Continuous performance task	0.0186308	{'model__alpha': 1, 'model__l1_ratio': 0.1}	Random Atlas 21	21	RandomAtlas	0.0277997	-0.00916891
Continuous performance task	-0.0106621	{'model__alpha': 0.9, 'model__l1_ratio': 0.9}	Random Atlas 246	246	RandomAtlas	0.0277997	-0.0384618
Continuous performance task	-0.0311637	{'model__alpha': 0.6, 'model__l1_ratio': 1}	Random Atlas 166	166	RandomAtlas	0.0277997	-0.0589634
Continuous performance task	-0.039825	{'model__alpha': 0.9, 'model__l1_ratio': 0.9}	Random Atlas 79	79	RandomAtlas	0.0277997	-0.0676247
Continuous performance task	-0.0318411	{'model__alpha': 0.9, 'model__l1_ratio': 0.4}	Random Atlas 25	25	RandomAtlas	0.0277997	-0.0596408
Continuous performance task	0.0451813	{'model__alpha': 0.4, 'model__l1_ratio': 0.4}	Random Atlas 25	25	RandomAtlas	0.0277997	0.0173816
Continuous performance task	0.0318232	{'model__alpha': 1, 'model__l1_ratio': 0}	Random Atlas 3	3	RandomAtlas	0.0277997	0.00402352
Continuous performance task	0.0280145	{'model__alpha': 1, 'model__l1_ratio': 0}	Random Atlas 10	10	RandomAtlas	0.0277997	0.000214778
Continuous performance task	0.058865	{'model__alpha': 0.4, 'model__l1_ratio': 0.4}	Random Atlas 169	169	RandomAtlas	0.0277997	0.0310653
Continuous performance task	0.0422005	{'model__alpha': 1, 'model__l1_ratio': 0.1}	Random Atlas 113	113	RandomAtlas	0.0277997	0.0144008
Continuous performance task	-0.0338841	{'model__alpha': 0.6, 'model__l1_ratio': 1}	Random Atlas 96	96	RandomAtlas	0.0277997	-0.0616839
Continuous performance task	0.038025	{'model__alpha': 1, 'model__l1_ratio': 0.1}	Random Atlas 7	7	RandomAtlas	0.0277997	0.0102253
Continuous performance task	0.0678867	{'model__alpha': 0.6, 'model__l1_ratio': 0.1}	Random Atlas 17	17	RandomAtlas	0.0277997	0.040087
Continuous performance task	-0.900619	{'model__alpha': 0.6, 'model__l1_ratio': 0.4}	Random Atlas 65	65	RandomAtlas	0.0277997	-0.928419
Continuous performance task	0.057681	{'model__alpha': 1, 'model__l1_ratio': 0}	pca_31_dr1V3_pca	31	PCA	0.0277997	0.0298813
Continuous performance task	0.0310934	{'model__alpha': 1, 'model__l1_ratio': 0.1}	Random Atlas 18	18	RandomAtlas	0.0277997	0.00329371
Continuous performance task	-0.0649821	{'model__alpha': 0.9, 'model__l1_ratio': 0.9}	Random Atlas 200	200	RandomAtlas	0.0277997	-0.0927819
Continuous performance task	0.0285368	{'model__alpha': 1, 'model__l1_ratio': 0}	Random Atlas 9	9	RandomAtlas	0.0277997	0.000737076
Continuous performance task	0.0304679	{'model__alpha': 0.4, 'model__l1_ratio': 0.4}	Random Atlas 45	45	RandomAtlas	0.0277997	0.00266817
Continuous performance task	-0.0120396	{'model__alpha': 0.6, 'model__l1_ratio': 0.4}	Random Atlas 37	37	RandomAtlas	0.0277997	-0.0398393
Continuous performance task	-0.0631772	{'model__alpha': 0.9, 'model__l1_ratio': 0.6}	Random Atlas 246	246	RandomAtlas	0.0277997	-0.0909769
Continuous performance task	0.0487106	{'model__alpha': 1, 'model__l1_ratio': 0.1}	Random Atlas 14	14	RandomAtlas	0.0277997	0.0209108
Continuous performance task	-0.0668539	{'model__alpha': 0.9, 'model__l1_ratio': 0.9}	Random Atlas 298	298	RandomAtlas	0.0277997	-0.0946537
Continuous performance task	-0.0172407	{'model__alpha': 0.6, 'model__l1_ratio': 1}	Random Atlas 31	31	RandomAtlas	0.0277997	-0.0450404
Continuous performance task	0.0479855	{'model__alpha': 0.6, 'model__l1_ratio': 0.1}	Random Atlas 12	12	RandomAtlas	0.0277997	0.0201858
Continuous performance task	0.0260279	{'model__alpha': 0.9, 'model__l1_ratio': 0}	Random Atlas 2	2	RandomAtlas	0.0277997	-0.0017718
Continuous performance task	-0.0261899	{'model__alpha': 0.4, 'model__l1_ratio': 0.9}	Random Atlas 200	200	RandomAtlas	0.0277997	-0.0539896
Continuous performance task	-0.0124822	{'model__alpha': 0.9, 'model__l1_ratio': 0.9}	Random Atlas 360	360	RandomAtlas	0.0277997	-0.0402819
Continuous performance task	0.0427483	{'model__alpha': 1, 'model__l1_ratio': 0.1}	Random Atlas 54	54	RandomAtlas	0.0277997	0.0149486
Continuous performance task	0.0342116	{'model__alpha': 1, 'model__l1_ratio': 0.1}	Random Atlas 45	45	RandomAtlas	0.0277997	0.00641185
Continuous performance task	0.0139008	{'model__alpha': 0.4, 'model__l1_ratio': 0.6}	Random Atlas 100	100	RandomAtlas	0.0277997	-0.0138989
Continuous performance task	-0.0131101	{'model__alpha': 1, 'model__l1_ratio': 0.1}	Random Atlas 116	116	RandomAtlas	0.0277997	-0.0409099
Continuous performance task	-0.014998	{'model__alpha': 0.9, 'model__l1_ratio': 0.9}	Random Atlas 300	300	RandomAtlas	0.0277997	-0.0427977
Continuous performance task	-0.0526694	{'model__alpha': 0.6, 'model__l1_ratio': 0.9}	pca_79_dr1V3_pca	79	PCA	0.0277997	-0.0804691
Continuous performance task	-0.0523551	{'model__alpha': 0.9, 'model__l1_ratio': 0.6}	Random Atlas 169	169	RandomAtlas	0.0277997	-0.0801548
Continuous performance task	-0.00482517	{'model__alpha': 1, 'model__l1_ratio': 0}	Random Atlas 10	10	RandomAtlas	0.0277997	-0.0326249
Continuous performance task	-0.0465276	{'model__alpha': 0.6, 'model__l1_ratio': 1}	Random Atlas 91	91	RandomAtlas	0.0277997	-0.0743273
Continuous performance task	-0.0288191	{'model__alpha': 0.9, 'model__l1_ratio': 0.9}	Random Atlas 300	300	RandomAtlas	0.0277997	-0.0566188
Continuous performance task	-0.0256345	{'model__alpha': 0.9, 'model__l1_ratio': 0.9}	Random Atlas 113	113	RandomAtlas	0.0277997	-0.0534343
Continuous performance task	-0.032008	{'model__alpha': 0.9, 'model__l1_ratio': 0.9}	Random Atlas 204	204	RandomAtlas	0.0277997	-0.0598077
Continuous performance task	-0.0379821	{'model__alpha': 0.6, 'model__l1_ratio': 1}	Random Atlas 65	65	RandomAtlas	0.0277997	-0.0657818
Continuous performance task	-0.0121019	{'model__alpha': 0.4, 'model__l1_ratio': 0.9}	Random Atlas 298	298	RandomAtlas	0.0277997	-0.0399016
Continuous performance task	-0.01683	{'model__alpha': 0.6, 'model__l1_ratio': 0.9}	Random Atlas 91	91	RandomAtlas	0.0277997	-0.0446297
Continuous performance task	0.0402925	{'model__alpha': 1, 'model__l1_ratio': 0}	Random Atlas 9	9	RandomAtlas	0.0277997	0.0124928
Continuous performance task	0.050763	{'model__alpha': 0.9, 'model__l1_ratio': 0.1}	Random Atlas 3	3	RandomAtlas	0.0277997	0.0229633
Continuous performance task	0.0498293	{'model__alpha': 1, 'model__l1_ratio': 0.1}	Random Atlas 79	79	RandomAtlas	0.0277997	0.0220296
Continuous performance task	-0.013253	{'model__alpha': 0.4, 'model__l1_ratio': 0.9}	Random Atlas 54	54	RandomAtlas	0.0277997	-0.0410527
Continuous performance task	-0.0613061	{'model__alpha': 0.6, 'model__l1_ratio': 0.9}	Random Atlas 140	140	RandomAtlas	0.0277997	-0.0891058
Continuous performance task	-0.0248698	{'model__alpha': 0.6, 'model__l1_ratio': 1}	Random Atlas 204	204	RandomAtlas	0.0277997	-0.0526695
Continuous performance task	-0.00670412	{'model__alpha': 1, 'model__l1_ratio': 0.1}	Random Atlas 45	45	RandomAtlas	0.0277997	-0.0345038
Continuous performance task	-0.0300025	{'model__alpha': 0.6, 'model__l1_ratio': 1}	Random Atlas 100	100	RandomAtlas	0.0277997	-0.0578023
Continuous performance task	-0.00879016	{'model__alpha': 0.6, 'model__l1_ratio': 0.9}	pca_300_dr1V3_pca	300	PCA	0.0277997	-0.0365899
Continuous performance task	-0.00216811	{'model__alpha': 1, 'model__l1_ratio': 0.1}	Random Atlas 37	37	RandomAtlas	0.0277997	-0.0299678
Continuous performance task	-0.0229643	{'model__alpha': 0.6, 'model__l1_ratio': 0.9}	Random Atlas 246	246	RandomAtlas	0.0277997	-0.050764
Continuous performance task	-0.0396227	{'model__alpha': 0.9, 'model__l1_ratio': 0.9}	Random Atlas 31	31	RandomAtlas	0.0277997	-0.0674224
Continuous performance task	-0.00888147	{'model__alpha': 0.6, 'model__l1_ratio': 0.9}	pca_166_dr1V3_pca	166	PCA	0.0277997	-0.0366812
Continuous performance task	-0.0436546	{'model__alpha': 0.6, 'model__l1_ratio': 1}	Random Atlas 31	31	RandomAtlas	0.0277997	-0.0714543
Continuous performance task	0.00472966	{'model__alpha': 0.6, 'model__l1_ratio': 0.4}	Random Atlas 21	21	RandomAtlas	0.0277997	-0.0230701
Continuous performance task	0.0716059	{'model__alpha': 0.4, 'model__l1_ratio': 0.4}	Random Atlas 21	21	RandomAtlas	0.0277997	0.0438062
Continuous performance task	0.0420379	{'model__alpha': 1, 'model__l1_ratio': 0.1}	Random Atlas 14	14	RandomAtlas	0.0277997	0.0142381
Continuous performance task	-0.00909204	{'model__alpha': 0.6, 'model__l1_ratio': 0.6}	Random Atlas 7	7	RandomAtlas	0.0277997	-0.0368918
Continuous performance task	0.019029	{'model__alpha': 0.6, 'model__l1_ratio': 0}	Random Atlas 2	2	RandomAtlas	0.0277997	-0.0087707
Continuous performance task	0.0232214	{'model__alpha': 1, 'model__l1_ratio': 0.1}	Random Atlas 37	37	RandomAtlas	0.0277997	-0.00457835
Continuous performance task	-0.0286147	{'model__alpha': 0.6, 'model__l1_ratio': 1}	Random Atlas 360	360	RandomAtlas	0.0277997	-0.0564144
Continuous performance task	0.002572	{'model__alpha': 0.4, 'model__l1_ratio': 0.4}	Random Atlas 54	54	RandomAtlas	0.0277997	-0.0252277
Continuous performance task	-0.0139976	{'model__alpha': 0.6, 'model__l1_ratio': 1}	Random Atlas 360	360	RandomAtlas	0.0277997	-0.0417974
Continuous performance task	-0.0191401	{'model__alpha': 0.6, 'model__l1_ratio': 1}	Random Atlas 79	79	RandomAtlas	0.0277997	-0.0469398
Continuous performance task	0.0338991	{'model__alpha': 1, 'model__l1_ratio': 0}	Random Atlas 54	54	RandomAtlas	0.0277997	0.00609936
Continuous performance task	-0.0184241	{'model__alpha': 0.6, 'model__l1_ratio': 0.9}	Random Atlas 25	25	RandomAtlas	0.0277997	-0.0462238
Continuous performance task	0.0202819	{'model__alpha': 0.9, 'model__l1_ratio': 0.1}	Random Atlas 3	3	RandomAtlas	0.0277997	-0.00751786
Continuous performance task	0.0358369	{'model__alpha': 0.9, 'model__l1_ratio': 0.1}	Random Atlas 10	10	RandomAtlas	0.0277997	0.00803714
Continuous performance task	-0.0370635	{'model__alpha': 0.9, 'model__l1_ratio': 0.9}	Random Atlas 200	200	RandomAtlas	0.0277997	-0.0648632
Continuous performance task	-0.0287244	{'model__alpha': 1, 'model__l1_ratio': 0.6}	Random Atlas 298	298	RandomAtlas	0.0277997	-0.0565242
Continuous performance task	0.0216892	{'model__alpha': 1, 'model__l1_ratio': 0.1}	Random Atlas 31	31	RandomAtlas	0.0277997	-0.0061105
Continuous performance task	0.0351681	{'model__alpha': 1, 'model__l1_ratio': 0.1}	Random Atlas 12	12	RandomAtlas	0.0277997	0.00736838
Continuous performance task	0.0515338	{'model__alpha': 0.6, 'model__l1_ratio': 0.1}	Random Atlas 2	2	RandomAtlas	0.0277997	0.0237341
Continuous performance task	0.0303437	{'model__alpha': 1, 'model__l1_ratio': 0.1}	Random Atlas 37	37	RandomAtlas	0.0277997	0.00254399
Continuous performance task	-0.035145	{'model__alpha': 0.9, 'model__l1_ratio': 0.9}	Random Atlas 246	246	RandomAtlas	0.0277997	-0.0629447
Continuous performance task	-0.0253269	{'model__alpha': 0.6, 'model__l1_ratio': 1}	Random Atlas 14	14	RandomAtlas	0.0277997	-0.0531267
Continuous performance task	0.0346161	{'model__alpha': 1, 'model__l1_ratio': 0.1}	Random Atlas 116	116	RandomAtlas	0.0277997	0.00681638
Continuous performance task	0.0310675	{'model__alpha': 1, 'model__l1_ratio': 0.1}	Random Atlas 65	65	RandomAtlas	0.0277997	0.00326782
Continuous performance task	0.0397785	{'model__alpha': 1, 'model__l1_ratio': 0.1}	Random Atlas 45	45	RandomAtlas	0.0277997	0.0119788
Continuous performance task	-0.0143185	{'model__alpha': 0.6, 'model__l1_ratio': 0.4}	Random Atlas 100	100	RandomAtlas	0.0277997	-0.0421182
Continuous performance task	-0.058311	{'model__alpha': 0.6, 'model__l1_ratio': 1}	Random Atlas 200	200	RandomAtlas	0.0277997	-0.0861108
Continuous performance task	0.0478131	{'model__alpha': 0.4, 'model__l1_ratio': 0.4}	Random Atlas 9	9	RandomAtlas	0.0277997	0.0200134
Continuous performance task	-0.0172704	{'model__alpha': 0.6, 'model__l1_ratio': 1}	Random Atlas 169	169	RandomAtlas	0.0277997	-0.0450702
Continuous performance task	-0.0529782	{'model__alpha': 0.9, 'model__l1_ratio': 0.9}	Random Atlas 113	113	RandomAtlas	0.0277997	-0.0807779
Continuous performance task	-0.0614584	{'model__alpha': 0.6, 'model__l1_ratio': 1}	Random Atlas 96	96	RandomAtlas	0.0277997	-0.0892581
Continuous performance task	0.0356199	{'model__alpha': 1, 'model__l1_ratio': 0.1}	Random Atlas 25	25	RandomAtlas	0.0277997	0.0078202
Continuous performance task	-0.0431726	{'model__alpha': 0.9, 'model__l1_ratio': 0.9}	Random Atlas 166	166	RandomAtlas	0.0277997	-0.0709723
Continuous performance task	0.0342885	{'model__alpha': 1, 'model__l1_ratio': 0.1}	Random Atlas 18	18	RandomAtlas	0.0277997	0.00648882
Continuous performance task	0.0334563	{'model__alpha': 1, 'model__l1_ratio': 0.1}	Random Atlas 96	96	RandomAtlas	0.0277997	0.00565659
Continuous performance task	0.0496769	{'model__alpha': 1, 'model__l1_ratio': 0.1}	Random Atlas 7	7	RandomAtlas	0.0277997	0.0218772
Continuous performance task	0.0194377	{'model__alpha': 0.9, 'model__l1_ratio': 0.1}	Random Atlas 17	17	RandomAtlas	0.0277997	-0.008362
Continuous performance task	0.0233778	{'model__alpha': 1, 'model__l1_ratio': 0}	pca_25_dr1V3_pca	25	PCA	0.0277997	-0.00442188
Continuous performance task	-0.03934	{'model__alpha': 0.6, 'model__l1_ratio': 1}	Random Atlas 116	116	RandomAtlas	0.0277997	-0.0671397
Continuous performance task	0.0294126	{'model__alpha': 0.4, 'model__l1_ratio': 0.4}	Random Atlas 45	45	RandomAtlas	0.0277997	0.00161291
Continuous performance task	-0.00958871	{'model__alpha': 0.6, 'model__l1_ratio': 0.4}	Random Atlas 100	100	RandomAtlas	0.0277997	-0.0373884
Continuous performance task	-0.0444583	{'model__alpha': 0.6, 'model__l1_ratio': 1}	Random Atlas 140	140	RandomAtlas	0.0277997	-0.072258
Continuous performance task	-0.0121672	{'model__alpha': 0.6, 'model__l1_ratio': 1}	Random Atlas 113	113	RandomAtlas	0.0277997	-0.0399669
Continuous performance task	0.0119303	{'model__alpha': 1, 'model__l1_ratio': 0}	Random Atlas 3	3	RandomAtlas	0.0277997	-0.0158695
Continuous performance task	0.0357672	{'model__alpha': 0.4, 'model__l1_ratio': 0.6}	Random Atlas 79	79	RandomAtlas	0.0277997	0.00796745
Continuous performance task	-0.0856226	{'model__alpha': 0.6, 'model__l1_ratio': 1}	Random Atlas 360	360	RandomAtlas	0.0277997	-0.113422
Continuous performance task	-0.00748306	{'model__alpha': 0.6, 'model__l1_ratio': 0.4}	Random Atlas 54	54	RandomAtlas	0.0277997	-0.0352828
Continuous performance task	0.00069506	{'model__alpha': 0.6, 'model__l1_ratio': 0.4}	Random Atlas 300	300	RandomAtlas	0.0277997	-0.0271047
Continuous performance task	0.0266793	{'model__alpha': 0.4, 'model__l1_ratio': 0.4}	Random Atlas 31	31	RandomAtlas	0.0277997	-0.00112044
Continuous performance task	0.0516992	{'model__alpha': 1, 'model__l1_ratio': 0}	pca_9_dr1V3_pca	9	PCA	0.0277997	0.0238995
Continuous performance task	0.0548201	{'model__alpha': 0.4, 'model__l1_ratio': 0.4}	Random Atlas 21	21	RandomAtlas	0.0277997	0.0270203
Continuous performance task	-0.0272304	{'model__alpha': 0.6, 'model__l1_ratio': 1}	Random Atlas 298	298	RandomAtlas	0.0277997	-0.0550301
Continuous performance task	0.0560918	{'model__alpha': 1, 'model__l1_ratio': 0.1}	Random Atlas 37	37	RandomAtlas	0.0277997	0.0282921
Continuous performance task	-0.0641909	{'model__alpha': 0.6, 'model__l1_ratio': 1}	Random Atlas 91	91	RandomAtlas	0.0277997	-0.0919906
Continuous performance task	-0.00206612	{'model__alpha': 0.6, 'model__l1_ratio': 0.6}	Random Atlas 140	140	RandomAtlas	0.0277997	-0.0298658
Continuous performance task	-0.0238007	{'model__alpha': 0.9, 'model__l1_ratio': 0.9}	Random Atlas 246	246	RandomAtlas	0.0277997	-0.0516004
Continuous performance task	-0.0355872	{'model__alpha': 0.6, 'model__l1_ratio': 1}	Random Atlas 54	54	RandomAtlas	0.0277997	-0.0633869
Continuous performance task	0.0710699	{'model__alpha': 1, 'model__l1_ratio': 0.1}	Random Atlas 18	18	RandomAtlas	0.0277997	0.0432702
Continuous performance task	0.0324418	{'model__alpha': 0.4, 'model__l1_ratio': 0.6}	Random Atlas 204	204	RandomAtlas	0.0277997	0.00464212
Continuous performance task	-0.0354333	{'model__alpha': 0.9, 'model__l1_ratio': 0.9}	Random Atlas 300	300	RandomAtlas	0.0277997	-0.063233
Continuous performance task	-0.00831597	{'model__alpha': 0.6, 'model__l1_ratio': 1}	MMP	360	atlas	0.0277997	-0.0361157
Continuous performance task	-0.0236716	{'model__alpha': 0.6, 'model__l1_ratio': 0.9}	OASIS DKT	91	atlas	0.0277997	-0.0514713
Continuous performance task	0.0509747	{'model__alpha': 0.4, 'model__l1_ratio': 0.4}	Random Atlas 9	9	RandomAtlas	0.0277997	0.023175
Continuous performance task	0.0217028	{'model__alpha': 0.4, 'model__l1_ratio': 0.6}	Random Atlas 113	113	RandomAtlas	0.0277997	-0.00609695
Continuous performance task	-0.0121374	{'model__alpha': 0.6, 'model__l1_ratio': 0.4}	Random Atlas 204	204	RandomAtlas	0.0277997	-0.0399371
Continuous performance task	-0.07369	{'model__alpha': 0.6, 'model__l1_ratio': 0.9}	Random Atlas 65	65	RandomAtlas	0.0277997	-0.10149
Continuous performance task	-0.0298243	{'model__alpha': 0.6, 'model__l1_ratio': 1}	Random Atlas 21	21	RandomAtlas	0.0277997	-0.057624
Continuous performance task	0.0641073	{'model__alpha': 0.4, 'model__l1_ratio': 0.4}	Random Atlas 14	14	RandomAtlas	0.0277997	0.0363075
Continuous performance task	-0.00912125	{'model__alpha': 1, 'model__l1_ratio': 0.1}	Random Atlas 7	7	RandomAtlas	0.0277997	-0.036921
Continuous performance task	0.0466641	{'model__alpha': 0.6, 'model__l1_ratio': 0}	Random Atlas 2	2	RandomAtlas	0.0277997	0.0188644
Continuous performance task	0.0210334	{'model__alpha': 0.6, 'model__l1_ratio': 0.4}	Random Atlas 37	37	RandomAtlas	0.0277997	-0.00676629
Continuous performance task	0.00766444	{'model__alpha': 1, 'model__l1_ratio': 0.1}	Random Atlas 10	10	RandomAtlas	0.0277997	-0.0201353
Continuous performance task	-0.0497632	{'model__alpha': 0.6, 'model__l1_ratio': 1}	Random Atlas 91	91	RandomAtlas	0.0277997	-0.0775629
Continuous performance task	-0.00183955	{'model__alpha': 0.4, 'model__l1_ratio': 0.6}	Random Atlas 246	246	RandomAtlas	0.0277997	-0.0296393
Continuous performance task	0.02588	{'model__alpha': 0.4, 'model__l1_ratio': 0.9}	Random Atlas 25	25	RandomAtlas	0.0277997	-0.00191969
Continuous performance task	0.0455193	{'model__alpha': 1, 'model__l1_ratio': 0}	pca_18_dr1V3_pca	18	PCA	0.0277997	0.0177196
Continuous performance task	-0.0341806	{'model__alpha': 0.6, 'model__l1_ratio': 1}	Random Atlas 79	79	RandomAtlas	0.0277997	-0.0619803
Continuous performance task	0.0345241	{'model__alpha': 0.6, 'model__l1_ratio': 0}	Random Atlas 3	3	RandomAtlas	0.0277997	0.00672436
Continuous performance task	-0.0577958	{'model__alpha': 0.6, 'model__l1_ratio': 1}	Random Atlas 140	140	RandomAtlas	0.0277997	-0.0855955
Continuous performance task	-0.0238863	{'model__alpha': 0.9, 'model__l1_ratio': 0.9}	Random Atlas 360	360	RandomAtlas	0.0277997	-0.051686
Continuous performance task	-0.0140807	{'model__alpha': 1, 'model__l1_ratio': 0.1}	Random Atlas 54	54	RandomAtlas	0.0277997	-0.0418804
Continuous performance task	0.0155068	{'model__alpha': 0.6, 'model__l1_ratio': 0.4}	Random Atlas 37	37	RandomAtlas	0.0277997	-0.0122929
Continuous performance task	-0.0103452	{'model__alpha': 0.9, 'model__l1_ratio': 0.9}	Random Atlas 246	246	RandomAtlas	0.0277997	-0.0381449
Continuous performance task	0.029161	{'model__alpha': 0.6, 'model__l1_ratio': 0.4}	Random Atlas 31	31	RandomAtlas	0.0277997	0.00136127
Continuous performance task	0.0527959	{'model__alpha': 1, 'model__l1_ratio': 0.1}	Random Atlas 21	21	RandomAtlas	0.0277997	0.0249961
Continuous performance task	0.052655	{'model__alpha': 0.4, 'model__l1_ratio': 0.4}	Random Atlas 2	2	RandomAtlas	0.0277997	0.0248553
Continuous performance task	-0.0417238	{'model__alpha': 0.6, 'model__l1_ratio': 0.9}	Random Atlas 45	45	RandomAtlas	0.0277997	-0.0695235
Continuous performance task	-0.0362283	{'model__alpha': 0.6, 'model__l1_ratio': 1}	Schaefer 100	100	atlas	0.0277997	-0.064028
Continuous performance task	0.0564683	{'model__alpha': 1, 'model__l1_ratio': 0.1}	Random Atlas 17	17	RandomAtlas	0.0277997	0.0286686
Continuous performance task	-0.0270815	{'model__alpha': 0.6, 'model__l1_ratio': 0.9}	Random Atlas 300	300	RandomAtlas	0.0277997	-0.0548813
Continuous performance task	-0.0257968	{'model__alpha': 0.6, 'model__l1_ratio': 1}	Random Atlas 96	96	RandomAtlas	0.0277997	-0.0535965
Continuous performance task	-0.0237363	{'model__alpha': 0.4, 'model__l1_ratio': 0.9}	Random Atlas 96	96	RandomAtlas	0.0277997	-0.051536
Continuous performance task	-0.0704704	{'model__alpha': 1, 'model__l1_ratio': 0}	pca_45_dr1V3_pca	45	PCA	0.0277997	-0.0982701
Continuous performance task	-0.0270693	{'model__alpha': 0.9, 'model__l1_ratio': 0.9}	Random Atlas 204	204	RandomAtlas	0.0277997	-0.054869
Continuous performance task	-0.0248691	{'model__alpha': 0.4, 'model__l1_ratio': 0.4}	Random Atlas 169	169	RandomAtlas	0.0277997	-0.0526688
Continuous performance task	0.0067474	{'model__alpha': 1, 'model__l1_ratio': 0.1}	Random Atlas 65	65	RandomAtlas	0.0277997	-0.0210523
Continuous performance task	0.0140351	{'model__alpha': 1, 'model__l1_ratio': 0.1}	Random Atlas 9	9	RandomAtlas	0.0277997	-0.0137646
Continuous performance task	0.0135803	{'model__alpha': 1, 'model__l1_ratio': 0.1}	Random Atlas 91	91	RandomAtlas	0.0277997	-0.0142194
Continuous performance task	0.0248422	{'model__alpha': 1, 'model__l1_ratio': 0.1}	Random Atlas 10	10	RandomAtlas	0.0277997	-0.00295752
Continuous performance task	-0.0400337	{'model__alpha': 0.6, 'model__l1_ratio': 1}	Random Atlas 116	116	RandomAtlas	0.0277997	-0.0678334
Continuous performance task	-0.02077	{'model__alpha': 0.6, 'model__l1_ratio': 0.9}	Random Atlas 200	200	RandomAtlas	0.0277997	-0.0485697
Continuous performance task	-0.0171815	{'model__alpha': 0.6, 'model__l1_ratio': 1}	Random Atlas 169	169	RandomAtlas	0.0277997	-0.0449813
Continuous performance task	-0.0488244	{'model__alpha': 0.4, 'model__l1_ratio': 1}	Random Atlas 14	14	RandomAtlas	0.0277997	-0.0766241
Continuous performance task	-0.0176236	{'model__alpha': 0.4, 'model__l1_ratio': 0.4}	Random Atlas 100	100	RandomAtlas	0.0277997	-0.0454233
Continuous performance task	-0.00725683	{'model__alpha': 0.6, 'model__l1_ratio': 0.4}	Random Atlas 113	113	RandomAtlas	0.0277997	-0.0350566
Continuous performance task	-0.0405386	{'model__alpha': 0.4, 'model__l1_ratio': 0.9}	Random Atlas 298	298	RandomAtlas	0.0277997	-0.0683383
Continuous performance task	0.0220215	{'model__alpha': 1, 'model__l1_ratio': 0.1}	Random Atlas 12	12	RandomAtlas	0.0277997	-0.00577822
Continuous performance task	0.0218084	{'model__alpha': 0.6, 'model__l1_ratio': 0}	Random Atlas 2	2	RandomAtlas	0.0277997	-0.0059913
Continuous performance task	-0.0499938	{'model__alpha': 0.6, 'model__l1_ratio': 1}	Random Atlas 360	360	RandomAtlas	0.0277997	-0.0777935
Continuous performance task	-0.0427498	{'model__alpha': 0.6, 'model__l1_ratio': 1}	Random Atlas 100	100	RandomAtlas	0.0277997	-0.0705495
Continuous performance task	-0.0284752	{'model__alpha': 0.6, 'model__l1_ratio': 1}	Random Atlas 45	45	RandomAtlas	0.0277997	-0.056275
Continuous performance task	-0.0231524	{'model__alpha': 0.9, 'model__l1_ratio': 0.9}	Random Atlas 116	116	RandomAtlas	0.0277997	-0.0509521
Continuous performance task	0.00756227	{'model__alpha': 0.4, 'model__l1_ratio': 0.6}	Random Atlas 166	166	RandomAtlas	0.0277997	-0.0202375
Continuous performance task	-0.0239604	{'model__alpha': 1, 'model__l1_ratio': 0.6}	Random Atlas 140	140	RandomAtlas	0.0277997	-0.0517601
Continuous performance task	-0.0202259	{'model__alpha': 0.6, 'model__l1_ratio': 0.9}	Random Atlas 113	113	RandomAtlas	0.0277997	-0.0480257
Continuous performance task	-0.0205818	{'model__alpha': 0.6, 'model__l1_ratio': 1}	Random Atlas 169	169	RandomAtlas	0.0277997	-0.0483815
Continuous performance task	-0.0292607	{'model__alpha': 0.6, 'model__l1_ratio': 1}	Random Atlas 65	65	RandomAtlas	0.0277997	-0.0570604
Continuous performance task	0.0153443	{'model__alpha': 1, 'model__l1_ratio': 0.1}	Random Atlas 18	18	RandomAtlas	0.0277997	-0.0124554
Continuous performance task	-0.00982367	{'model__alpha': 0.6, 'model__l1_ratio': 0.4}	Random Atlas 54	54	RandomAtlas	0.0277997	-0.0376234
Continuous performance task	-0.0367283	{'model__alpha': 0.9, 'model__l1_ratio': 0.9}	Random Atlas 204	204	RandomAtlas	0.0277997	-0.064528
Continuous performance task	0.024027	{'model__alpha': 0.4, 'model__l1_ratio': 0.6}	Random Atlas 166	166	RandomAtlas	0.0277997	-0.00377274
Continuous performance task	0.0224456	{'model__alpha': 0.9, 'model__l1_ratio': 0.1}	pca_96_dr1V3_pca	96	PCA	0.0277997	-0.00535411
Continuous performance task	0.0396297	{'model__alpha': 1, 'model__l1_ratio': 0.1}	Random Atlas 25	25	RandomAtlas	0.0277997	0.01183
Continuous performance task	-0.0175051	{'model__alpha': 0.6, 'model__l1_ratio': 1}	Random Atlas 31	31	RandomAtlas	0.0277997	-0.0453048
Continuous performance task	0.0356957	{'model__alpha': 1, 'model__l1_ratio': 0.1}	Random Atlas 17	17	RandomAtlas	0.0277997	0.00789593
Continuous performance task	0.0181669	{'model__alpha': 0.6, 'model__l1_ratio': 0.4}	Random Atlas 18	18	RandomAtlas	0.0277997	-0.00963278
Continuous performance task	0.0354912	{'model__alpha': 1, 'model__l1_ratio': 0}	Random Atlas 7	7	RandomAtlas	0.0277997	0.00769145
Continuous performance task	-0.0259512	{'model__alpha': 0.4, 'model__l1_ratio': 1}	MNI maxprob	9	atlas	0.0277997	-0.053751
Continuous performance task	0.0159637	{'model__alpha': 0.9, 'model__l1_ratio': 0}	Random Atlas 2	2	RandomAtlas	0.0277997	-0.011836
Continuous performance task	0.0524713	{'model__alpha': 1, 'model__l1_ratio': 0.1}	Random Atlas 7	7	RandomAtlas	0.0277997	0.0246716
Continuous performance task	0.0383843	{'model__alpha': 1, 'model__l1_ratio': 0.1}	Random Atlas 17	17	RandomAtlas	0.0277997	0.0105846
Continuous performance task	-0.0158384	{'model__alpha': 0.6, 'model__l1_ratio': 0.9}	Random Atlas 96	96	RandomAtlas	0.0277997	-0.0436381
Continuous performance task	-0.00367424	{'model__alpha': 0.4, 'model__l1_ratio': 0.6}	Random Atlas 12	12	RandomAtlas	0.0277997	-0.031474
Continuous performance task	-0.0122475	{'model__alpha': 0.6, 'model__l1_ratio': 0.9}	pca_360_dr1V3_pca	360	PCA	0.0277997	-0.0400472
Continuous performance task	-0.0398817	{'model__alpha': 0.6, 'model__l1_ratio': 0.9}	Random Atlas 246	246	RandomAtlas	0.0277997	-0.0676814
Continuous performance task	-0.0343915	{'model__alpha': 0.6, 'model__l1_ratio': 0.9}	Random Atlas 17	17	RandomAtlas	0.0277997	-0.0621912
Continuous performance task	-0.009851	{'model__alpha': 0.9, 'model__l1_ratio': 0.9}	Random Atlas 300	300	RandomAtlas	0.0277997	-0.0376507
Continuous performance task	0.0844645	{'model__alpha': 0.4, 'model__l1_ratio': 0.4}	Random Atlas 10	10	RandomAtlas	0.0277997	0.0566648
Continuous performance task	0.0203099	{'model__alpha': 0.6, 'model__l1_ratio': 0.4}	Random Atlas 96	96	RandomAtlas	0.0277997	-0.00748987
Continuous performance task	-0.0413013	{'model__alpha': 0.6, 'model__l1_ratio': 0.4}	Random Atlas 91	91	RandomAtlas	0.0277997	-0.069101
Continuous performance task	0.0930176	{'model__alpha': 0.4, 'model__l1_ratio': 0.4}	Random Atlas 10	10	RandomAtlas	0.0277997	0.0652179
Continuous performance task	-0.000601619	{'model__alpha': 1, 'model__l1_ratio': 0.1}	Random Atlas 9	9	RandomAtlas	0.0277997	-0.0284013
Continuous performance task	-0.0285363	{'model__alpha': 0.9, 'model__l1_ratio': 0.9}	Random Atlas 204	204	RandomAtlas	0.0277997	-0.056336
Continuous performance task	0.00708368	{'model__alpha': 0.4, 'model__l1_ratio': 0.4}	Random Atlas 169	169	RandomAtlas	0.0277997	-0.020716
Continuous performance task	0.0302063	{'model__alpha': 0.4, 'model__l1_ratio': 0.4}	Random Atlas 45	45	RandomAtlas	0.0277997	0.00240663
Continuous performance task	0.0428261	{'model__alpha': 0.6, 'model__l1_ratio': 0.1}	Random Atlas 9	9	RandomAtlas	0.0277997	0.0150264
Continuous performance task	-0.000490531	{'model__alpha': 0.6, 'model__l1_ratio': 0.4}	Random Atlas 65	65	RandomAtlas	0.0277997	-0.0282903
Continuous performance task	-0.0373506	{'model__alpha': 0.9, 'model__l1_ratio': 0.9}	Random Atlas 140	140	RandomAtlas	0.0277997	-0.0651503
Continuous performance task	-0.0271326	{'model__alpha': 0.6, 'model__l1_ratio': 1}	Random Atlas 79	79	RandomAtlas	0.0277997	-0.0549323
Continuous performance task	0.02293	{'model__alpha': 0.6, 'model__l1_ratio': 0}	Random Atlas 3	3	RandomAtlas	0.0277997	-0.00486975
Continuous performance task	0.0190703	{'model__alpha': 1, 'model__l1_ratio': 0.1}	Random Atlas 96	96	RandomAtlas	0.0277997	-0.00872946
Continuous performance task	0.0438986	{'model__alpha': 1, 'model__l1_ratio': 0.1}	Random Atlas 31	31	RandomAtlas	0.0277997	0.0160989
Continuous performance task	0.0247579	{'model__alpha': 0.9, 'model__l1_ratio': 0.1}	Random Atlas 21	21	RandomAtlas	0.0277997	-0.00304177
Continuous performance task	0.025266	{'model__alpha': 0.6, 'model__l1_ratio': 0.1}	Random Atlas 2	2	RandomAtlas	0.0277997	-0.0025337
Continuous performance task	0.0391459	{'model__alpha': 1, 'model__l1_ratio': 0.1}	Random Atlas 37	37	RandomAtlas	0.0277997	0.0113462
Continuous performance task	-0.0238388	{'model__alpha': 0.6, 'model__l1_ratio': 1}	Random Atlas 246	246	RandomAtlas	0.0277997	-0.0516385
Continuous performance task	-0.0305415	{'model__alpha': 0.9, 'model__l1_ratio': 0.9}	Random Atlas 360	360	RandomAtlas	0.0277997	-0.0583412
Continuous performance task	0.0322691	{'model__alpha': 1, 'model__l1_ratio': 0.1}	Random Atlas 54	54	RandomAtlas	0.0277997	0.00446934
Continuous performance task	0.0126922	{'model__alpha': 0.6, 'model__l1_ratio': 0.4}	Random Atlas 116	116	RandomAtlas	0.0277997	-0.0151075
Continuous performance task	0.0397044	{'model__alpha': 1, 'model__l1_ratio': 0.1}	Random Atlas 25	25	RandomAtlas	0.0277997	0.0119047
Continuous performance task	-0.0307958	{'model__alpha': 1, 'model__l1_ratio': 0.6}	Random Atlas 166	166	RandomAtlas	0.0277997	-0.0585955
Continuous performance task	-0.0690305	{'model__alpha': 0.4, 'model__l1_ratio': 0.9}	Random Atlas 169	169	RandomAtlas	0.0277997	-0.0968302
Continuous performance task	-0.0283269	{'model__alpha': 0.6, 'model__l1_ratio': 1}	Random Atlas 113	113	RandomAtlas	0.0277997	-0.0561266
Continuous performance task	0.0473018	{'model__alpha': 0.4, 'model__l1_ratio': 0.4}	Random Atlas 100	100	RandomAtlas	0.0277997	0.019502
Continuous performance task	-0.045555	{'model__alpha': 0.9, 'model__l1_ratio': 0.9}	Random Atlas 113	113	RandomAtlas	0.0277997	-0.0733547
Continuous performance task	-0.0294103	{'model__alpha': 0.9, 'model__l1_ratio': 0.9}	Random Atlas 169	169	RandomAtlas	0.0277997	-0.0572101
Continuous performance task	-0.0572545	{'model__alpha': 0.6, 'model__l1_ratio': 0.9}	Random Atlas 65	65	RandomAtlas	0.0277997	-0.0850542
Continuous performance task	-0.0141164	{'model__alpha': 0.4, 'model__l1_ratio': 0.9}	Random Atlas 360	360	RandomAtlas	0.0277997	-0.0419161
Continuous performance task	0.0440672	{'model__alpha': 0.9, 'model__l1_ratio': 0}	Random Atlas 7	7	RandomAtlas	0.0277997	0.0162675
Continuous performance task	0.0290301	{'model__alpha': 1, 'model__l1_ratio': 0.1}	Random Atlas 17	17	RandomAtlas	0.0277997	0.00123038
Continuous performance task	-0.0125614	{'model__alpha': 1, 'model__l1_ratio': 0.1}	Random Atlas 96	96	RandomAtlas	0.0277997	-0.0403611
Continuous performance task	-0.0341645	{'model__alpha': 0.4, 'model__l1_ratio': 0.9}	Random Atlas 298	298	RandomAtlas	0.0277997	-0.0619642
Continuous performance task	-0.0334232	{'model__alpha': 0.6, 'model__l1_ratio': 1}	Random Atlas 166	166	RandomAtlas	0.0277997	-0.0612229
Continuous performance task	-0.0300576	{'model__alpha': 1, 'model__l1_ratio': 0.1}	Random Atlas 140	140	RandomAtlas	0.0277997	-0.0578573
Continuous performance task	-0.00525913	{'model__alpha': 1, 'model__l1_ratio': 0.1}	Random Atlas 18	18	RandomAtlas	0.0277997	-0.0330588
Continuous performance task	-0.0205262	{'model__alpha': 0.4, 'model__l1_ratio': 0.9}	Random Atlas 298	298	RandomAtlas	0.0277997	-0.048326
Continuous performance task	0.0582563	{'model__alpha': 1, 'model__l1_ratio': 0}	Random Atlas 12	12	RandomAtlas	0.0277997	0.0304566
Continuous performance task	0.0133416	{'model__alpha': 0.9, 'model__l1_ratio': 0}	Random Atlas 2	2	RandomAtlas	0.0277997	-0.0144581
Continuous performance task	0.0223451	{'model__alpha': 1, 'model__l1_ratio': 0.1}	Random Atlas 14	14	RandomAtlas	0.0277997	-0.00545458
Continuous performance task	-0.0273415	{'model__alpha': 0.9, 'model__l1_ratio': 0.4}	Random Atlas 18	18	RandomAtlas	0.0277997	-0.0551412
Continuous performance task	-0.035226	{'model__alpha': 0.6, 'model__l1_ratio': 0.9}	pca_113_dr1V3_pca	113	PCA	0.0277997	-0.0630257
Continuous performance task	-0.02309	{'model__alpha': 0.9, 'model__l1_ratio': 0.9}	Random Atlas 200	200	RandomAtlas	0.0277997	-0.0508897
Continuous performance task	-0.0155	{'model__alpha': 0.6, 'model__l1_ratio': 0.4}	Random Atlas 31	31	RandomAtlas	0.0277997	-0.0432998
Continuous performance task	0.00795602	{'model__alpha': 1, 'model__l1_ratio': 0.1}	Random Atlas 17	17	RandomAtlas	0.0277997	-0.0198437
Continuous performance task	-0.0765696	{'model__alpha': 1, 'model__l1_ratio': 0.1}	pca_246_dr1V3_pca	246	PCA	0.0277997	-0.104369
Continuous performance task	0.0454224	{'model__alpha': 0.4, 'model__l1_ratio': 0.4}	Random Atlas 37	37	RandomAtlas	0.0277997	0.0176227
Continuous performance task	-0.0213944	{'model__alpha': 0.6, 'model__l1_ratio': 1}	Random Atlas 116	116	RandomAtlas	0.0277997	-0.0491942
Continuous performance task	0.0350431	{'model__alpha': 1, 'model__l1_ratio': 0.1}	Random Atlas 12	12	RandomAtlas	0.0277997	0.00724335
Continuous performance task	0.0200468	{'model__alpha': 0.6, 'model__l1_ratio': 0.4}	Random Atlas 100	100	RandomAtlas	0.0277997	-0.00775296
Continuous performance task	-0.0270426	{'model__alpha': 0.6, 'model__l1_ratio': 1}	Random Atlas 45	45	RandomAtlas	0.0277997	-0.0548423
Continuous performance task	-0.0125994	{'model__alpha': 0.4, 'model__l1_ratio': 0.9}	Random Atlas 25	25	RandomAtlas	0.0277997	-0.0403991
Continuous performance task	0.052859	{'model__alpha': 1, 'model__l1_ratio': 0}	Random Atlas 10	10	RandomAtlas	0.0277997	0.0250593
Continuous performance task	0.0183786	{'model__alpha': 1, 'model__l1_ratio': 0}	Random Atlas 3	3	RandomAtlas	0.0277997	-0.00942112
Continuous performance task	0.0217491	{'model__alpha': 0.6, 'model__l1_ratio': 0.4}	Random Atlas 79	79	RandomAtlas	0.0277997	-0.00605063
Continuous performance task	0.0489622	{'model__alpha': 0.6, 'model__l1_ratio': 0.4}	Random Atlas 18	18	RandomAtlas	0.0277997	0.0211624
Continuous performance task	-0.0381512	{'model__alpha': 0.9, 'model__l1_ratio': 0.9}	Random Atlas 300	300	RandomAtlas	0.0277997	-0.0659509
Continuous performance task	0.0416769	{'model__alpha': 1, 'model__l1_ratio': 0}	Random Atlas 9	9	RandomAtlas	0.0277997	0.0138772
Continuous performance task	0.0408265	{'model__alpha': 1, 'model__l1_ratio': 0.1}	Random Atlas 65	65	RandomAtlas	0.0277997	0.0130268
Continuous performance task	0.0339475	{'model__alpha': 0.6, 'model__l1_ratio': 0.4}	Random Atlas 65	65	RandomAtlas	0.0277997	0.00614778
Continuous performance task	-0.0296124	{'model__alpha': 0.9, 'model__l1_ratio': 0.9}	Random Atlas 204	204	RandomAtlas	0.0277997	-0.0574122
Continuous performance task	-0.0195632	{'model__alpha': 0.9, 'model__l1_ratio': 0.9}	Random Atlas 25	25	RandomAtlas	0.0277997	-0.047363
Continuous performance task	0.0429836	{'model__alpha': 0.4, 'model__l1_ratio': 0.6}	Random Atlas 9	9	RandomAtlas	0.0277997	0.0151839
Continuous performance task	-0.041504	{'model__alpha': 0.4, 'model__l1_ratio': 1}	Random Atlas 166	166	RandomAtlas	0.0277997	-0.0693037
Continuous performance task	0.000207969	{'model__alpha': 0.4, 'model__l1_ratio': 0.6}	Random Atlas 200	200	RandomAtlas	0.0277997	-0.0275918
Continuous performance task	-0.00321757	{'model__alpha': 0.6, 'model__l1_ratio': 0.4}	Random Atlas 91	91	RandomAtlas	0.0277997	-0.0310173
Continuous performance task	0.0459307	{'model__alpha': 0.6, 'model__l1_ratio': 0.1}	Random Atlas 10	10	RandomAtlas	0.0277997	0.018131
Continuous performance task	0.00977261	{'model__alpha': 0.4, 'model__l1_ratio': 0.6}	Random Atlas 116	116	RandomAtlas	0.0277997	-0.0180271
Continuous performance task	0.0129843	{'model__alpha': 0.4, 'model__l1_ratio': 0.4}	Random Atlas 140	140	RandomAtlas	0.0277997	-0.0148154
Continuous performance task	0.0145834	{'model__alpha': 0.9, 'model__l1_ratio': 0.1}	pca_91_dr1V3_pca	91	PCA	0.0277997	-0.0132163
Continuous performance task	-0.0270713	{'model__alpha': 0.6, 'model__l1_ratio': 1}	Random Atlas 79	79	RandomAtlas	0.0277997	-0.054871
Continuous performance task	0.0510659	{'model__alpha': 0.4, 'model__l1_ratio': 0.4}	Random Atlas 3	3	RandomAtlas	0.0277997	0.0232662
Continuous performance task	-0.0574245	{'model__alpha': 1, 'model__l1_ratio': 0.1}	Random Atlas 54	54	RandomAtlas	0.0277997	-0.0852242
Continuous performance task	-0.00831597	{'model__alpha': 0.9, 'model__l1_ratio': 0.9}	Random Atlas 360	360	RandomAtlas	0.0277997	-0.0361157
Continuous performance task	0.0425769	{'model__alpha': 1, 'model__l1_ratio': 0.1}	Random Atlas 31	31	RandomAtlas	0.0277997	0.0147771
Continuous performance task	-0.00879664	{'model__alpha': 0.4, 'model__l1_ratio': 0.9}	Random Atlas 21	21	RandomAtlas	0.0277997	-0.0365964
Continuous performance task	-0.0199531	{'model__alpha': 0.9, 'model__l1_ratio': 0.9}	Random Atlas 298	298	RandomAtlas	0.0277997	-0.0477528
Continuous performance task	-0.012769	{'model__alpha': 0.4, 'model__l1_ratio': 0.9}	Random Atlas 246	246	RandomAtlas	0.0277997	-0.0405687
Continuous performance task	-0.027642	{'model__alpha': 0.6, 'model__l1_ratio': 1}	Random Atlas 37	37	RandomAtlas	0.0277997	-0.0554417
Continuous performance task	0.0437444	{'model__alpha': 1, 'model__l1_ratio': 0}	Random Atlas 9	9	RandomAtlas	0.0277997	0.0159447
Continuous performance task	-0.0279496	{'model__alpha': 0.6, 'model__l1_ratio': 1}	Random Atlas 113	113	RandomAtlas	0.0277997	-0.0557494
Continuous performance task	-0.0206414	{'model__alpha': 0.6, 'model__l1_ratio': 1}	Random Atlas 169	169	RandomAtlas	0.0277997	-0.0484411
Continuous performance task	-0.0297721	{'model__alpha': 0.6, 'model__l1_ratio': 1}	Random Atlas 100	100	RandomAtlas	0.0277997	-0.0575718
Continuous performance task	0.0451627	{'model__alpha': 1, 'model__l1_ratio': 0.1}	Random Atlas 25	25	RandomAtlas	0.0277997	0.017363
Continuous performance task	-0.0243664	{'model__alpha': 1, 'model__l1_ratio': 0.6}	Random Atlas 166	166	RandomAtlas	0.0277997	-0.0521661
Continuous performance task	-0.00875911	{'model__alpha': 0.9, 'model__l1_ratio': 0.9}	Random Atlas 300	300	RandomAtlas	0.0277997	-0.0365588
Continuous performance task	0.0289173	{'model__alpha': 0.4, 'model__l1_ratio': 0.4}	Random Atlas 18	18	RandomAtlas	0.0277997	0.00111757
Continuous performance task	-0.0397648	{'model__alpha': 0.6, 'model__l1_ratio': 1}	Random Atlas 91	91	RandomAtlas	0.0277997	-0.0675645
Continuous performance task	-0.0307098	{'model__alpha': 0.9, 'model__l1_ratio': 0.9}	Random Atlas 298	298	RandomAtlas	0.0277997	-0.0585096
Continuous performance task	0.0457102	{'model__alpha': 0.4, 'model__l1_ratio': 0.6}	Random Atlas 7	7	RandomAtlas	0.0277997	0.0179105
Continuous performance task	-0.0112275	{'model__alpha': 0.9, 'model__l1_ratio': 0.9}	Random Atlas 300	300	RandomAtlas	0.0277997	-0.0390272
Continuous performance task	0.0149256	{'model__alpha': 1, 'model__l1_ratio': 0.1}	Random Atlas 17	17	RandomAtlas	0.0277997	-0.0128741
Continuous performance task	-0.0461753	{'model__alpha': 0.6, 'model__l1_ratio': 1}	Random Atlas 96	96	RandomAtlas	0.0277997	-0.073975
Continuous performance task	-0.00512441	{'model__alpha': 1, 'model__l1_ratio': 0.1}	Random Atlas 54	54	RandomAtlas	0.0277997	-0.0329241
Continuous performance task	-0.0365189	{'model__alpha': 0.9, 'model__l1_ratio': 0.9}	Random Atlas 200	200	RandomAtlas	0.0277997	-0.0643186
Continuous performance task	-0.0128676	{'model__alpha': 0.9, 'model__l1_ratio': 0.9}	Random Atlas 12	12	RandomAtlas	0.0277997	-0.0406673
Continuous performance task	0.055644	{'model__alpha': 0.6, 'model__l1_ratio': 0.1}	Random Atlas 2	2	RandomAtlas	0.0277997	0.0278443
Continuous performance task	0.0260929	{'model__alpha': 1, 'model__l1_ratio': 0.1}	Random Atlas 21	21	RandomAtlas	0.0277997	-0.00170687
Continuous performance task	-0.0266405	{'model__alpha': 0.9, 'model__l1_ratio': 0.9}	Random Atlas 298	298	RandomAtlas	0.0277997	-0.0544402
Continuous performance task	-0.0297761	{'model__alpha': 0.6, 'model__l1_ratio': 0.9}	Random Atlas 204	204	RandomAtlas	0.0277997	-0.0575758
Continuous performance task	-0.046252	{'model__alpha': 0.9, 'model__l1_ratio': 0.9}	Random Atlas 14	14	RandomAtlas	0.0277997	-0.0740517
Continuous performance task	-1.81023	{'model__alpha': 0.6, 'model__l1_ratio': 0.4}	Random Atlas 116	116	RandomAtlas	0.0277997	-1.83803
Continuous performance task	0.0115811	{'model__alpha': 1, 'model__l1_ratio': 0.1}	Random Atlas 21	21	RandomAtlas	0.0277997	-0.0162187
Continuous performance task	0.0239592	{'model__alpha': 0.6, 'model__l1_ratio': 0.4}	Random Atlas 7	7	RandomAtlas	0.0277997	-0.00384056
Continuous performance task	0.0436593	{'model__alpha': 1, 'model__l1_ratio': 0}	Random Atlas 14	14	RandomAtlas	0.0277997	0.0158596
Continuous performance task	0.0593251	{'model__alpha': 1, 'model__l1_ratio': 0}	pca_21_dr1V3_pca	21	PCA	0.0277997	0.0315254
Continuous performance task	0.0154549	{'model__alpha': 1, 'model__l1_ratio': 0.1}	pca_100_dr1V3_pca	100	PCA	0.0277997	-0.0123448
Continuous performance task	0.0465728	{'model__alpha': 1, 'model__l1_ratio': 0}	Random Atlas 17	17	RandomAtlas	0.0277997	0.0187731
Continuous performance task	-0.00792963	{'model__alpha': 0.4, 'model__l1_ratio': 0.6}	Random Atlas 100	100	RandomAtlas	0.0277997	-0.0357293
Continuous performance task	0.0261886	{'model__alpha': 1, 'model__l1_ratio': 0.1}	Random Atlas 45	45	RandomAtlas	0.0277997	-0.0016111
Continuous performance task	0.0497777	{'model__alpha': 0.6, 'model__l1_ratio': 0.1}	Random Atlas 12	12	RandomAtlas	0.0277997	0.021978
Continuous performance task	0.0313932	{'model__alpha': 1, 'model__l1_ratio': 0.1}	Random Atlas 79	79	RandomAtlas	0.0277997	0.00359351
Continuous performance task	0.0290277	{'model__alpha': 0.9, 'model__l1_ratio': 0}	Random Atlas 2	2	RandomAtlas	0.0277997	0.00122794
Continuous performance task	-0.0153942	{'model__alpha': 0.6, 'model__l1_ratio': 0.4}	Random Atlas 37	37	RandomAtlas	0.0277997	-0.043194
Continuous performance task	0.0251351	{'model__alpha': 1, 'model__l1_ratio': 0.1}	Random Atlas 25	25	RandomAtlas	0.0277997	-0.00266463
Continuous performance task	0.0385869	{'model__alpha': 1, 'model__l1_ratio': 0}	Random Atlas 10	10	RandomAtlas	0.0277997	0.0107872
Continuous performance task	0.0234015	{'model__alpha': 1, 'model__l1_ratio': 0}	Random Atlas 3	3	RandomAtlas	0.0277997	-0.00439823
Continuous performance task	-0.0340477	{'model__alpha': 0.6, 'model__l1_ratio': 1}	Random Atlas 79	79	RandomAtlas	0.0277997	-0.0618474
Continuous performance task	0.0366135	{'model__alpha': 1, 'model__l1_ratio': 0}	Random Atlas 3	3	RandomAtlas	0.0277997	0.0088138
Continuous performance task	-0.0256136	{'model__alpha': 0.6, 'model__l1_ratio': 1}	Random Atlas 79	79	RandomAtlas	0.0277997	-0.0534133
Continuous performance task	-0.0341354	{'model__alpha': 0.6, 'model__l1_ratio': 1}	Random Atlas 140	140	RandomAtlas	0.0277997	-0.0619352
Continuous performance task	-0.00301029	{'model__alpha': 0.9, 'model__l1_ratio': 0.1}	Random Atlas 116	116	RandomAtlas	0.0277997	-0.03081
Continuous performance task	0.0277997	{'model__alpha': 0.9, 'model__l1_ratio': 0}	si	1	atlas	0.0277997	0
Continuous performance task	-0.0914831	{'model__alpha': 0.4, 'model__l1_ratio': 0.6}	Random Atlas 246	246	RandomAtlas	0.0277997	-0.119283
Continuous performance task	0.0337352	{'model__alpha': 1, 'model__l1_ratio': 0.1}	Random Atlas 37	37	RandomAtlas	0.0277997	0.00593544
Continuous performance task	-0.0257143	{'model__alpha': 0.9, 'model__l1_ratio': 0.9}	Random Atlas 65	65	RandomAtlas	0.0277997	-0.053514
Continuous performance task	0.00202208	{'model__alpha': 1, 'model__l1_ratio': 0.1}	Random Atlas 31	31	RandomAtlas	0.0277997	-0.0257776
Continuous performance task	0.0236179	{'model__alpha': 1, 'model__l1_ratio': 0.1}	Random Atlas 21	21	RandomAtlas	0.0277997	-0.00418179
Continuous performance task	-0.0165745	{'model__alpha': 0.6, 'model__l1_ratio': 1}	Random Atlas 298	298	RandomAtlas	0.0277997	-0.0443742
Continuous performance task	0.0315588	{'model__alpha': 0.9, 'model__l1_ratio': 0.1}	Random Atlas 9	9	RandomAtlas	0.0277997	0.00375908
Continuous performance task	-0.0217209	{'model__alpha': 0.6, 'model__l1_ratio': 0.9}	Random Atlas 200	200	RandomAtlas	0.0277997	-0.0495206
Continuous performance task	0.0134838	{'model__alpha': 1, 'model__l1_ratio': 0.1}	Random Atlas 54	54	RandomAtlas	0.0277997	-0.0143159
Continuous performance task	-0.0327103	{'model__alpha': 0.6, 'model__l1_ratio': 1}	Random Atlas 360	360	RandomAtlas	0.0277997	-0.0605101
Continuous performance task	-0.0322627	{'model__alpha': 0.9, 'model__l1_ratio': 0.9}	Random Atlas 300	300	RandomAtlas	0.0277997	-0.0600625
Continuous performance task	0.000942936	{'model__alpha': 1, 'model__l1_ratio': 0.1}	Random Atlas 18	18	RandomAtlas	0.0277997	-0.0268568
Continuous performance task	-0.0244137	{'model__alpha': 0.6, 'model__l1_ratio': 1}	Random Atlas 166	166	RandomAtlas	0.0277997	-0.0522134
Continuous performance task	-0.0313094	{'model__alpha': 0.6, 'model__l1_ratio': 0.6}	Random Atlas 91	91	RandomAtlas	0.0277997	-0.0591091
Continuous performance task	0.0232992	{'model__alpha': 1, 'model__l1_ratio': 0}	Random Atlas 10	10	RandomAtlas	0.0277997	-0.0045005
Continuous performance task	0.0386299	{'model__alpha': 0.4, 'model__l1_ratio': 0.4}	Random Atlas 25	25	RandomAtlas	0.0277997	0.0108302
Continuous performance task	0.0427546	{'model__alpha': 0.4, 'model__l1_ratio': 0.4}	Random Atlas 65	65	RandomAtlas	0.0277997	0.0149549
Continuous performance task	-0.0268474	{'model__alpha': 0.9, 'model__l1_ratio': 0.9}	Random Atlas 204	204	RandomAtlas	0.0277997	-0.0546471
Continuous performance task	0.0168832	{'model__alpha': 0.9, 'model__l1_ratio': 0.1}	Random Atlas 9	9	RandomAtlas	0.0277997	-0.0109165
Continuous performance task	0.00495523	{'model__alpha': 1, 'model__l1_ratio': 0}	Random Atlas 14	14	RandomAtlas	0.0277997	-0.0228445
Continuous performance task	0.0262454	{'model__alpha': 1, 'model__l1_ratio': 0.1}	Random Atlas 12	12	RandomAtlas	0.0277997	-0.00155434
Continuous performance task	0.0352591	{'model__alpha': 1, 'model__l1_ratio': 0}	Random Atlas 2	2	RandomAtlas	0.0277997	0.00745941
Continuous performance task	0.0265349	{'model__alpha': 1, 'model__l1_ratio': 0.1}	Random Atlas 21	21	RandomAtlas	0.0277997	-0.00126485
Continuous performance task	-0.0176531	{'model__alpha': 0.6, 'model__l1_ratio': 1}	Random Atlas 298	298	RandomAtlas	0.0277997	-0.0454528
Continuous performance task	-0.0111339	{'model__alpha': 0.6, 'model__l1_ratio': 1}	Random Atlas 200	200	RandomAtlas	0.0277997	-0.0389336
Continuous performance task	-0.0135734	{'model__alpha': 0.6, 'model__l1_ratio': 0.9}	Random Atlas 360	360	RandomAtlas	0.0277997	-0.0413731
Continuous performance task	0.0101051	{'model__alpha': 0.4, 'model__l1_ratio': 0.6}	Random Atlas 79	79	RandomAtlas	0.0277997	-0.0176946
Continuous performance task	-0.0129834	{'model__alpha': 0.6, 'model__l1_ratio': 0.4}	Random Atlas 300	300	RandomAtlas	0.0277997	-0.0407831
Continuous performance task	-0.0615612	{'model__alpha': 0.6, 'model__l1_ratio': 1}	Random Atlas 100	100	RandomAtlas	0.0277997	-0.0893609
Continuous performance task	0.0217555	{'model__alpha': 0.4, 'model__l1_ratio': 0.4}	Random Atlas 45	45	RandomAtlas	0.0277997	-0.00604422
Continuous performance task	0.00263841	{'model__alpha': 0.4, 'model__l1_ratio': 0.6}	Random Atlas 166	166	RandomAtlas	0.0277997	-0.0251613
Continuous performance task	0.0087405	{'model__alpha': 0.6, 'model__l1_ratio': 0.4}	Random Atlas 91	91	RandomAtlas	0.0277997	-0.0190592
Continuous performance task	-0.0285923	{'model__alpha': 0.6, 'model__l1_ratio': 1}	Random Atlas 116	116	RandomAtlas	0.0277997	-0.056392
Continuous performance task	-0.0741098	{'model__alpha': 0.9, 'model__l1_ratio': 0.9}	Random Atlas 298	298	RandomAtlas	0.0277997	-0.10191
Continuous performance task	0.00147716	{'model__alpha': 0.4, 'model__l1_ratio': 0.6}	Random Atlas 166	166	RandomAtlas	0.0277997	-0.0263226
Continuous performance task	0.0240102	{'model__alpha': 1, 'model__l1_ratio': 0.1}	Random Atlas 54	54	RandomAtlas	0.0277997	-0.00378951
Continuous performance task	0.0350442	{'model__alpha': 1, 'model__l1_ratio': 0.1}	Random Atlas 25	25	RandomAtlas	0.0277997	0.00724444
Continuous performance task	-0.0452536	{'model__alpha': 0.6, 'model__l1_ratio': 1}	Random Atlas 113	113	RandomAtlas	0.0277997	-0.0730533
Continuous performance task	-0.0396511	{'model__alpha': 0.9, 'model__l1_ratio': 0.9}	Random Atlas 169	169	RandomAtlas	0.0277997	-0.0674508
Continuous performance task	0.0244651	{'model__alpha': 1, 'model__l1_ratio': 0}	Random Atlas 9	9	RandomAtlas	0.0277997	-0.00333457
Continuous performance task	-0.0103952	{'model__alpha': 0.9, 'model__l1_ratio': 0.9}	Random Atlas 204	204	RandomAtlas	0.0277997	-0.0381949
Continuous performance task	-0.0273149	{'model__alpha': 0.6, 'model__l1_ratio': 0.9}	Random Atlas 21	21	RandomAtlas	0.0277997	-0.0551146
Continuous performance task	0.0350435	{'model__alpha': 1, 'model__l1_ratio': 0}	Random Atlas 7	7	RandomAtlas	0.0277997	0.00724382
Continuous performance task	0.0410493	{'model__alpha': 1, 'model__l1_ratio': 0.1}	Random Atlas 14	14	RandomAtlas	0.0277997	0.0132496
Continuous performance task	0.0312846	{'model__alpha': 1, 'model__l1_ratio': 0.1}	Random Atlas 7	7	RandomAtlas	0.0277997	0.00348492
Continuous performance task	-0.0374603	{'model__alpha': 0.9, 'model__l1_ratio': 0.9}	Random Atlas 300	300	RandomAtlas	0.0277997	-0.06526
Continuous performance task	0.0130552	{'model__alpha': 1, 'model__l1_ratio': 0.1}	Random Atlas 17	17	RandomAtlas	0.0277997	-0.0147446
Continuous performance task	-0.0761854	{'model__alpha': 0.6, 'model__l1_ratio': 1}	Random Atlas 96	96	RandomAtlas	0.0277997	-0.103985
Continuous performance task	-0.0127738	{'model__alpha': 0.9, 'model__l1_ratio': 0.4}	Random Atlas 18	18	RandomAtlas	0.0277997	-0.0405736
Continuous performance task	0.0256204	{'model__alpha': 0.6, 'model__l1_ratio': 0}	Random Atlas 2	2	RandomAtlas	0.0277997	-0.00217928
Continuous performance task	0.0499784	{'model__alpha': 1, 'model__l1_ratio': 0.1}	Random Atlas 37	37	RandomAtlas	0.0277997	0.0221786
Continuous performance task	0.0520591	{'model__alpha': 0.4, 'model__l1_ratio': 0.4}	Random Atlas 12	12	RandomAtlas	0.0277997	0.0242594
Continuous performance task	0.045303	{'model__alpha': 0.9, 'model__l1_ratio': 0.1}	Random Atlas 2	2	RandomAtlas	0.0277997	0.0175033
Continuous performance task	0.0206998	{'model__alpha': 1, 'model__l1_ratio': 0}	Random Atlas 3	3	RandomAtlas	0.0277997	-0.00709994
Continuous performance task	-0.0226595	{'model__alpha': 0.9, 'model__l1_ratio': 0.9}	Random Atlas 298	298	RandomAtlas	0.0277997	-0.0504592
Continuous performance task	-0.0442792	{'model__alpha': 0.6, 'model__l1_ratio': 0.9}	Random Atlas 246	246	RandomAtlas	0.0277997	-0.0720789
Continuous performance task	-0.0107183	{'model__alpha': 1, 'model__l1_ratio': 0.1}	Random Atlas 14	14	RandomAtlas	0.0277997	-0.0385181
Continuous performance task	-0.027175	{'model__alpha': 0.6, 'model__l1_ratio': 0.9}	Random Atlas 200	200	RandomAtlas	0.0277997	-0.0549747
Continuous performance task	-0.0175937	{'model__alpha': 0.6, 'model__l1_ratio': 1}	Random Atlas 140	140	RandomAtlas	0.0277997	-0.0453934
Continuous performance task	0.0313729	{'model__alpha': 0.9, 'model__l1_ratio': 0}	Random Atlas 3	3	RandomAtlas	0.0277997	0.00357315
Continuous performance task	0.0512668	{'model__alpha': 1, 'model__l1_ratio': 0.1}	Random Atlas 45	45	RandomAtlas	0.0277997	0.0234671
Continuous performance task	0.00389894	{'model__alpha': 0.6, 'model__l1_ratio': 0.4}	Random Atlas 116	116	RandomAtlas	0.0277997	-0.0239008
Continuous performance task	-0.029818	{'model__alpha': 0.4, 'model__l1_ratio': 0.9}	Random Atlas 45	45	RandomAtlas	0.0277997	-0.0576178
Continuous performance task	0.0153442	{'model__alpha': 0.6, 'model__l1_ratio': 0.4}	Random Atlas 100	100	RandomAtlas	0.0277997	-0.0124555
Continuous performance task	-0.00419229	{'model__alpha': 0.6, 'model__l1_ratio': 0.4}	Random Atlas 200	200	RandomAtlas	0.0277997	-0.031992
Continuous performance task	0.0376677	{'model__alpha': 1, 'model__l1_ratio': 0.1}	Random Atlas 25	25	RandomAtlas	0.0277997	0.00986794
Continuous performance task	-0.0341986	{'model__alpha': 0.6, 'model__l1_ratio': 0.9}	Random Atlas 166	166	RandomAtlas	0.0277997	-0.0619983
Continuous performance task	0.026191	{'model__alpha': 1, 'model__l1_ratio': 0}	Random Atlas 10	10	RandomAtlas	0.0277997	-0.00160871
Continuous performance task	-0.0315627	{'model__alpha': 0.6, 'model__l1_ratio': 1}	Random Atlas 91	91	RandomAtlas	0.0277997	-0.0593624
Continuous performance task	-0.0397868	{'model__alpha': 0.6, 'model__l1_ratio': 1}	Random Atlas 96	96	RandomAtlas	0.0277997	-0.0675865
Continuous performance task	-0.0305807	{'model__alpha': 0.6, 'model__l1_ratio': 0.9}	Random Atlas 169	169	RandomAtlas	0.0277997	-0.0583805
Continuous performance task	-0.0183173	{'model__alpha': 0.6, 'model__l1_ratio': 0.9}	Random Atlas 204	204	RandomAtlas	0.0277997	-0.046117
Continuous performance task	-0.0358021	{'model__alpha': 0.6, 'model__l1_ratio': 1}	Random Atlas 113	113	RandomAtlas	0.0277997	-0.0636019
Continuous performance task	0.0265129	{'model__alpha': 0.6, 'model__l1_ratio': 0.4}	Random Atlas 96	96	RandomAtlas	0.0277997	-0.00128684
Continuous performance task	0.0418754	{'model__alpha': 0.6, 'model__l1_ratio': 0.1}	Random Atlas 7	7	RandomAtlas	0.0277997	0.0140757
Continuous performance task	-0.016152	{'model__alpha': 0.6, 'model__l1_ratio': 0.9}	Random Atlas 17	17	RandomAtlas	0.0277997	-0.0439518
Continuous performance task	0.0372442	{'model__alpha': 1, 'model__l1_ratio': 0.1}	Random Atlas 18	18	RandomAtlas	0.0277997	0.00944445
Continuous performance task	-0.0293286	{'model__alpha': 0.6, 'model__l1_ratio': 1}	Random Atlas 140	140	RandomAtlas	0.0277997	-0.0571283
Continuous performance task	0.0476923	{'model__alpha': 0.4, 'model__l1_ratio': 0.4}	Random Atlas 3	3	RandomAtlas	0.0277997	0.0198926
Continuous performance task	-0.00853713	{'model__alpha': 0.6, 'model__l1_ratio': 1}	Random Atlas 79	79	RandomAtlas	0.0277997	-0.0363369
Continuous performance task	-0.00220502	{'model__alpha': 0.4, 'model__l1_ratio': 0.9}	Random Atlas 116	116	RandomAtlas	0.0277997	-0.0300047
Continuous performance task	-0.0364391	{'model__alpha': 0.6, 'model__l1_ratio': 0.9}	Random Atlas 360	360	RandomAtlas	0.0277997	-0.0642388
Continuous performance task	-0.00156975	{'model__alpha': 0.6, 'model__l1_ratio': 0.4}	Random Atlas 113	113	RandomAtlas	0.0277997	-0.0293695
Continuous performance task	-0.0490456	{'model__alpha': 0.6, 'model__l1_ratio': 0.9}	Random Atlas 100	100	RandomAtlas	0.0277997	-0.0768453
Continuous performance task	-0.00831597	{'model__alpha': 0.9, 'model__l1_ratio': 0.9}	Random Atlas 169	169	RandomAtlas	0.0277997	-0.0361157
Continuous performance task	-0.0433358	{'model__alpha': 0.9, 'model__l1_ratio': 0.9}	Random Atlas 12	12	RandomAtlas	0.0277997	-0.0711356
Continuous performance task	-0.0530412	{'model__alpha': 0.6, 'model__l1_ratio': 1}	HarvardOxford	113	atlas	0.0277997	-0.0808409
Continuous performance task	-0.0323907	{'model__alpha': 0.6, 'model__l1_ratio': 1}	Random Atlas 31	31	RandomAtlas	0.0277997	-0.0601904
Continuous performance task	0.00865063	{'model__alpha': 1, 'model__l1_ratio': 0.1}	Random Atlas 21	21	RandomAtlas	0.0277997	-0.0191491
Continuous performance task	-0.0234273	{'model__alpha': 0.4, 'model__l1_ratio': 0.6}	Random Atlas 246	246	RandomAtlas	0.0277997	-0.051227
Continuous performance task	0.0266126	{'model__alpha': 1, 'model__l1_ratio': 0.1}	Random Atlas 14	14	RandomAtlas	0.0277997	-0.00118713
Continuous performance task	-0.00301204	{'model__alpha': 0.6, 'model__l1_ratio': 1}	Random Atlas 37	37	RandomAtlas	0.0277997	-0.0308118
Continuous performance task	-0.0019077	{'model__alpha': 0.6, 'model__l1_ratio': 0.4}	Random Atlas 91	91	RandomAtlas	0.0277997	-0.0297074
Continuous performance task	0.00541176	{'model__alpha': 0.6, 'model__l1_ratio': 0.4}	Random Atlas 54	54	RandomAtlas	0.0277997	-0.022388
Continuous performance task	-0.031594	{'model__alpha': 0.6, 'model__l1_ratio': 1}	Random Atlas 166	166	RandomAtlas	0.0277997	-0.0593938
Continuous performance task	0.0171737	{'model__alpha': 0.6, 'model__l1_ratio': 0.4}	Random Atlas 140	140	RandomAtlas	0.0277997	-0.010626
Continuous performance task	-0.0232889	{'model__alpha': 0.9, 'model__l1_ratio': 0.9}	Random Atlas 360	360	RandomAtlas	0.0277997	-0.0510886
Continuous performance task	-0.0360233	{'model__alpha': 0.6, 'model__l1_ratio': 0.9}	Random Atlas 200	200	RandomAtlas	0.0277997	-0.0638231
Continuous performance task	0.0329466	{'model__alpha': 0.4, 'model__l1_ratio': 0.4}	Random Atlas 18	18	RandomAtlas	0.0277997	0.00514689
Continuous performance task	-0.0214898	{'model__alpha': 0.9, 'model__l1_ratio': 0.9}	Random Atlas 300	300	RandomAtlas	0.0277997	-0.0492895
Continuous performance task	0.0242203	{'model__alpha': 0.4, 'model__l1_ratio': 0.4}	Random Atlas 7	7	RandomAtlas	0.0277997	-0.00357937
Continuous performance task	0.0550222	{'model__alpha': 0.9, 'model__l1_ratio': 0.1}	Random Atlas 21	21	RandomAtlas	0.0277997	0.0272225
Continuous performance task	0.0268898	{'model__alpha': 1, 'model__l1_ratio': 0}	Random Atlas 10	10	RandomAtlas	0.0277997	-0.000909964
Continuous performance task	0.0310155	{'model__alpha': 1, 'model__l1_ratio': 0.1}	Random Atlas 31	31	RandomAtlas	0.0277997	0.00321576
Continuous performance task	0.0791955	{'model__alpha': 0.4, 'model__l1_ratio': 0.4}	Random Atlas 17	17	RandomAtlas	0.0277997	0.0513958
Continuous performance task	0.0226858	{'model__alpha': 1, 'model__l1_ratio': 0.1}	Random Atlas 91	91	RandomAtlas	0.0277997	-0.00511393
Continuous performance task	-0.0163135	{'model__alpha': 0.6, 'model__l1_ratio': 0.9}	Random Atlas 9	9	RandomAtlas	0.0277997	-0.0441132
Continuous performance task	0.0298171	{'model__alpha': 1, 'model__l1_ratio': 0.1}	Random Atlas 12	12	RandomAtlas	0.0277997	0.00201736
Continuous performance task	0.0199388	{'model__alpha': 0.6, 'model__l1_ratio': 0.4}	Random Atlas 65	65	RandomAtlas	0.0277997	-0.00786089
Continuous performance task	-0.0274239	{'model__alpha': 0.9, 'model__l1_ratio': 0.9}	Random Atlas 204	204	RandomAtlas	0.0277997	-0.0552236
Continuous performance task	0.0177715	{'model__alpha': 0.4, 'model__l1_ratio': 0.4}	Random Atlas 169	169	RandomAtlas	0.0277997	-0.0100283
Continuous performance task	-0.0267301	{'model__alpha': 0.6, 'model__l1_ratio': 0.9}	Random Atlas 204	204	RandomAtlas	0.0277997	-0.0545298
Continuous performance task	-0.0247969	{'model__alpha': 0.9, 'model__l1_ratio': 0.9}	Random Atlas 113	113	RandomAtlas	0.0277997	-0.0525966
Continuous performance task	-0.0465294	{'model__alpha': 0.9, 'model__l1_ratio': 0.9}	Random Atlas 246	246	RandomAtlas	0.0277997	-0.0743291
Continuous performance task	-0.0222217	{'model__alpha': 0.6, 'model__l1_ratio': 0.9}	Random Atlas 79	79	RandomAtlas	0.0277997	-0.0500214
Continuous performance task	-0.0340581	{'model__alpha': 0.9, 'model__l1_ratio': 0.9}	Random Atlas 166	166	RandomAtlas	0.0277997	-0.0618578
Continuous performance task	0.0514343	{'model__alpha': 0.4, 'model__l1_ratio': 0.4}	Random Atlas 10	10	RandomAtlas	0.0277997	0.0236346
Continuous performance task	-0.00450375	{'model__alpha': 0.6, 'model__l1_ratio': 0.4}	Random Atlas 91	91	RandomAtlas	0.0277997	-0.0323035
Continuous performance task	0.00697568	{'model__alpha': 1, 'model__l1_ratio': 0.1}	Random Atlas 25	25	RandomAtlas	0.0277997	-0.020824
Continuous performance task	0.0323895	{'model__alpha': 1, 'model__l1_ratio': 0.1}	MNI maxprob per hemisphere	18	atlas	0.0277997	0.0045898
Continuous performance task	-0.0130736	{'model__alpha': 0.6, 'model__l1_ratio': 0.9}	Random Atlas 65	65	RandomAtlas	0.0277997	-0.0408733
Continuous performance task	0.0549073	{'model__alpha': 1, 'model__l1_ratio': 0.1}	Random Atlas 18	18	RandomAtlas	0.0277997	0.0271075
Continuous performance task	0.0374875	{'model__alpha': 1, 'model__l1_ratio': 0.1}	Random Atlas 45	45	RandomAtlas	0.0277997	0.00968774
Continuous performance task	-0.0340002	{'model__alpha': 0.9, 'model__l1_ratio': 0.9}	Random Atlas 96	96	RandomAtlas	0.0277997	-0.0617999
Continuous performance task	0.0177993	{'model__alpha': 1, 'model__l1_ratio': 0}	Random Atlas 7	7	RandomAtlas	0.0277997	-0.0100005
Continuous performance task	-0.0299042	{'model__alpha': 0.9, 'model__l1_ratio': 0.4}	Random Atlas 17	17	RandomAtlas	0.0277997	-0.0577039
Continuous performance task	-0.0100734	{'model__alpha': 0.9, 'model__l1_ratio': 0.9}	Random Atlas 200	200	RandomAtlas	0.0277997	-0.0378731
Continuous performance task	0.0431163	{'model__alpha': 0.4, 'model__l1_ratio': 0.4}	Random Atlas 14	14	RandomAtlas	0.0277997	0.0153166
Continuous performance task	0.0745555	{'model__alpha': 1, 'model__l1_ratio': 0.1}	Random Atlas 12	12	RandomAtlas	0.0277997	0.0467558
Continuous performance task	-0.0445378	{'model__alpha': 0.6, 'model__l1_ratio': 0.9}	Random Atlas 96	96	RandomAtlas	0.0277997	-0.0723376
Continuous performance task	0.0473472	{'model__alpha': 0.6, 'model__l1_ratio': 0.1}	Random Atlas 2	2	RandomAtlas	0.0277997	0.0195475
Continuous performance task	-0.0106588	{'model__alpha': 0.6, 'model__l1_ratio': 1}	Random Atlas 298	298	RandomAtlas	0.0277997	-0.0384586
Continuous performance task	0.0897224	{'model__alpha': 0.4, 'model__l1_ratio': 0.4}	Random Atlas 45	45	RandomAtlas	0.0277997	0.0619227
Continuous performance task	-0.0381808	{'model__alpha': 0.6, 'model__l1_ratio': 1}	Random Atlas 100	100	RandomAtlas	0.0277997	-0.0659805
Continuous performance task	0.0437154	{'model__alpha': 0.4, 'model__l1_ratio': 0.4}	Random Atlas 116	116	RandomAtlas	0.0277997	0.0159157
Continuous performance task	0.0254721	{'model__alpha': 1, 'model__l1_ratio': 0}	Random Atlas 3	3	RandomAtlas	0.0277997	-0.00232759
Continuous performance task	-0.0396887	{'model__alpha': 0.9, 'model__l1_ratio': 0.9}	Random Atlas 140	140	RandomAtlas	0.0277997	-0.0674884
Continuous performance task	-0.0209976	{'model__alpha': 0.6, 'model__l1_ratio': 0.9}	Random Atlas 116	116	RandomAtlas	0.0277997	-0.0487973
Continuous performance task	-0.0158126	{'model__alpha': 0.9, 'model__l1_ratio': 0.9}	Random Atlas 360	360	RandomAtlas	0.0277997	-0.0436123
Continuous performance task	0.00234928	{'model__alpha': 0.6, 'model__l1_ratio': 0.9}	Random Atlas 113	113	RandomAtlas	0.0277997	-0.0254504
Continuous performance task	-0.0304426	{'model__alpha': 0.9, 'model__l1_ratio': 0.9}	Random Atlas 300	300	RandomAtlas	0.0277997	-0.0582423
Continuous performance task	0.0305646	{'model__alpha': 1, 'model__l1_ratio': 0.1}	Random Atlas 100	100	RandomAtlas	0.0277997	0.00276488
Continuous performance task	0.0393272	{'model__alpha': 1, 'model__l1_ratio': 0}	Random Atlas 7	7	RandomAtlas	0.0277997	0.0115274
Continuous performance task	-0.0255385	{'model__alpha': 0.9, 'model__l1_ratio': 0.9}	Random Atlas 169	169	RandomAtlas	0.0277997	-0.0533382
Continuous performance task	0.0143819	{'model__alpha': 0.6, 'model__l1_ratio': 0.4}	Random Atlas 65	65	RandomAtlas	0.0277997	-0.0134178
Continuous performance task	-0.0310544	{'model__alpha': 0.6, 'model__l1_ratio': 1}	Random Atlas 300	300	RandomAtlas	0.0277997	-0.0588541
Continuous performance task	-0.0295695	{'model__alpha': 0.9, 'model__l1_ratio': 0.9}	Random Atlas 204	204	RandomAtlas	0.0277997	-0.0573693
Continuous performance task	0.0400762	{'model__alpha': 1, 'model__l1_ratio': 0.1}	Random Atlas 9	9	RandomAtlas	0.0277997	0.0122765
Continuous performance task	-0.00974695	{'model__alpha': 0.9, 'model__l1_ratio': 0.9}	Random Atlas 166	166	RandomAtlas	0.0277997	-0.0375467
Continuous performance task	-0.0281424	{'model__alpha': 0.9, 'model__l1_ratio': 0.4}	Random Atlas 140	140	RandomAtlas	0.0277997	-0.0559421
Continuous performance task	0.0623352	{'model__alpha': 1, 'model__l1_ratio': 0}	Random Atlas 10	10	RandomAtlas	0.0277997	0.0345355
Continuous performance task	-0.0642532	{'model__alpha': 0.6, 'model__l1_ratio': 1}	Random Atlas 91	91	RandomAtlas	0.0277997	-0.092053
Continuous performance task	0.0284262	{'model__alpha': 0.4, 'model__l1_ratio': 0.6}	Random Atlas 18	18	RandomAtlas	0.0277997	0.000626498
Continuous performance task	0.0241492	{'model__alpha': 1, 'model__l1_ratio': 0}	Random Atlas 3	3	RandomAtlas	0.0277997	-0.00365052
Continuous performance task	-0.0235165	{'model__alpha': 0.6, 'model__l1_ratio': 0.9}	Random Atlas 79	79	RandomAtlas	0.0277997	-0.0513162
Continuous performance task	-0.0935759	{'model__alpha': 1, 'model__l1_ratio': 0}	pca_54_dr1V3_pca	54	PCA	0.0277997	-0.121376
Continuous performance task	-0.0282045	{'model__alpha': 0.6, 'model__l1_ratio': 1}	Random Atlas 140	140	RandomAtlas	0.0277997	-0.0560042
Continuous performance task	-0.0696586	{'model__alpha': 0.9, 'model__l1_ratio': 0.9}	Random Atlas 200	200	RandomAtlas	0.0277997	-0.0974584
Continuous performance task	0.0440637	{'model__alpha': 1, 'model__l1_ratio': 0}	Random Atlas 14	14	RandomAtlas	0.0277997	0.016264
Continuous performance task	0.0200007	{'model__alpha': 1, 'model__l1_ratio': 0}	pca_37_dr1V3_pca	37	PCA	0.0277997	-0.00779902
Continuous performance task	-0.0269335	{'model__alpha': 0.6, 'model__l1_ratio': 0.9}	pca_116_dr1V3_pca	116	PCA	0.0277997	-0.0547332
Continuous performance task	0.0427706	{'model__alpha': 0.6, 'model__l1_ratio': 0.4}	Random Atlas 54	54	RandomAtlas	0.0277997	0.0149709
Continuous performance task	-0.0151172	{'model__alpha': 1, 'model__l1_ratio': 0}	Random Atlas 31	31	RandomAtlas	0.0277997	-0.042917
Continuous performance task	0.0488858	{'model__alpha': 0.4, 'model__l1_ratio': 0.4}	Random Atlas 17	17	RandomAtlas	0.0277997	0.021086
Continuous performance task	-0.0257845	{'model__alpha': 0.9, 'model__l1_ratio': 0.9}	Random Atlas 360	360	RandomAtlas	0.0277997	-0.0535842
Continuous performance task	-0.0269368	{'model__alpha': 1, 'model__l1_ratio': 0.6}	Random Atlas 246	246	RandomAtlas	0.0277997	-0.0547365
Continuous performance task	0.0193065	{'model__alpha': 1, 'model__l1_ratio': 0.1}	Random Atlas 14	14	RandomAtlas	0.0277997	-0.0084932
Continuous performance task	0.0106694	{'model__alpha': 0.4, 'model__l1_ratio': 0.6}	Random Atlas 37	37	RandomAtlas	0.0277997	-0.0171303
Continuous performance task	0.064202	{'model__alpha': 0.4, 'model__l1_ratio': 0.4}	Random Atlas 12	12	RandomAtlas	0.0277997	0.0364023
Continuous performance task	0.0219026	{'model__alpha': 1, 'model__l1_ratio': 0.1}	Random Atlas 12	12	RandomAtlas	0.0277997	-0.00589715
Continuous performance task	0.0222111	{'model__alpha': 0.4, 'model__l1_ratio': 0.4}	Random Atlas 31	31	RandomAtlas	0.0277997	-0.00558862
Continuous performance task	-0.0565152	{'model__alpha': 0.9, 'model__l1_ratio': 0.9}	Random Atlas 21	21	RandomAtlas	0.0277997	-0.0843149
Visual memory recognition	0.0931108	{'model__alpha': 1, 'model__l1_ratio': 0.1}	Random Atlas 200	200	RandomAtlas	-0.00908621	0.102197
Visual memory recognition	0.0456626	{'model__alpha': 1, 'model__l1_ratio': 0.1}	Random Atlas 65	65	RandomAtlas	-0.00908621	0.0547488
Visual memory recognition	0.0613045	{'model__alpha': 0.6, 'model__l1_ratio': 0}	Random Atlas 14	14	RandomAtlas	-0.00908621	0.0703907
Visual memory recognition	0.0695334	{'model__alpha': 0.4, 'model__l1_ratio': 0.4}	Random Atlas 200	200	RandomAtlas	-0.00908621	0.0786196
Visual memory recognition	0.076729	{'model__alpha': 0.4, 'model__l1_ratio': 0}	Random Atlas 9	9	RandomAtlas	-0.00908621	0.0858152
Visual memory recognition	0.0949869	{'model__alpha': 0.9, 'model__l1_ratio': 0.1}	Random Atlas 45	45	RandomAtlas	-0.00908621	0.104073
Visual memory recognition	0.0843413	{'model__alpha': 0.9, 'model__l1_ratio': 0}	Random Atlas 12	12	RandomAtlas	-0.00908621	0.0934276
Visual memory recognition	-0.00183611	{'model__alpha': 0.9, 'model__l1_ratio': 0}	Random Atlas 2	2	RandomAtlas	-0.00908621	0.0072501
Visual memory recognition	-0.0202611	{'model__alpha': 0.9, 'model__l1_ratio': 0.4}	Random Atlas 298	298	RandomAtlas	-0.00908621	-0.0111749
Visual memory recognition	0.0853052	{'model__alpha': 1, 'model__l1_ratio': 0.1}	Random Atlas 45	45	RandomAtlas	-0.00908621	0.0943914
Visual memory recognition	0.0667023	{'model__alpha': 1, 'model__l1_ratio': 0.1}	Random Atlas 246	246	RandomAtlas	-0.00908621	0.0757885
Visual memory recognition	0.0871271	{'model__alpha': 1, 'model__l1_ratio': 0.1}	Random Atlas 100	100	RandomAtlas	-0.00908621	0.0962133
Visual memory recognition	0.107008	{'model__alpha': 0.4, 'model__l1_ratio': 0.4}	Random Atlas 79	79	RandomAtlas	-0.00908621	0.116094
Visual memory recognition	0.0418535	{'model__alpha': 0.6, 'model__l1_ratio': 0.4}	Random Atlas 116	116	RandomAtlas	-0.00908621	0.0509397
Visual memory recognition	0.110339	{'model__alpha': 0.4, 'model__l1_ratio': 0.1}	Random Atlas 25	25	RandomAtlas	-0.00908621	0.119426
Visual memory recognition	0.00807844	{'model__alpha': 0.1, 'model__l1_ratio': 1}	Random Atlas 3	3	RandomAtlas	-0.00908621	0.0171647
Visual memory recognition	0.0321601	{'model__alpha': 1, 'model__l1_ratio': 0}	Random Atlas 10	10	RandomAtlas	-0.00908621	0.0412463
Visual memory recognition	0.0797061	{'model__alpha': 0.4, 'model__l1_ratio': 0}	Random Atlas 3	3	RandomAtlas	-0.00908621	0.0887923
Visual memory recognition	0.0984495	{'model__alpha': 0.4, 'model__l1_ratio': 0.4}	Random Atlas 140	140	RandomAtlas	-0.00908621	0.107536
Visual memory recognition	0.0074856	{'model__alpha': 0.4, 'model__l1_ratio': 0.9}	Random Atlas 169	169	RandomAtlas	-0.00908621	0.0165718
Visual memory recognition	-0.259207	{'model__alpha': 0.6, 'model__l1_ratio': 0.4}	Random Atlas 204	204	RandomAtlas	-0.00908621	-0.250121
Visual memory recognition	0.0398188	{'model__alpha': 0.9, 'model__l1_ratio': 0.1}	Random Atlas 113	113	RandomAtlas	-0.00908621	0.048905
Visual memory recognition	0.0452374	{'model__alpha': 0.6, 'model__l1_ratio': 0.4}	Random Atlas 166	166	RandomAtlas	-0.00908621	0.0543236
Visual memory recognition	0.0658255	{'model__alpha': 1, 'model__l1_ratio': 0}	Random Atlas 10	10	RandomAtlas	-0.00908621	0.0749117
Visual memory recognition	0.140853	{'model__alpha': 0.1, 'model__l1_ratio': 1}	Random Atlas 91	91	RandomAtlas	-0.00908621	0.149939
Visual memory recognition	0.104449	{'model__alpha': 0.6, 'model__l1_ratio': 0.1}	Random Atlas 25	25	RandomAtlas	-0.00908621	0.113535
Visual memory recognition	0.0685427	{'model__alpha': 0.4, 'model__l1_ratio': 0.1}	Random Atlas 18	18	RandomAtlas	-0.00908621	0.0776289
Visual memory recognition	0.0939708	{'model__alpha': 1, 'model__l1_ratio': 0.1}	Random Atlas 96	96	RandomAtlas	-0.00908621	0.103057
Visual memory recognition	0.0987776	{'model__alpha': 0.4, 'model__l1_ratio': 0}	Random Atlas 7	7	RandomAtlas	-0.00908621	0.107864
Visual memory recognition	0.112379	{'model__alpha': 0.9, 'model__l1_ratio': 0}	Random Atlas 17	17	RandomAtlas	-0.00908621	0.121465
Visual memory recognition	-0.0207483	{'model__alpha': 0.4, 'model__l1_ratio': 0.6}	Random Atlas 300	300	RandomAtlas	-0.00908621	-0.0116621
Visual memory recognition	0.0220466	{'model__alpha': 1, 'model__l1_ratio': 0}	Random Atlas 3	3	RandomAtlas	-0.00908621	0.0311329
Visual memory recognition	0.0477946	{'model__alpha': 1, 'model__l1_ratio': 0}	pca_65_dr1V3_pca	65	PCA	-0.00908621	0.0568808
Visual memory recognition	0.0733654	{'model__alpha': 0.4, 'model__l1_ratio': 0.4}	Random Atlas 79	79	RandomAtlas	-0.00908621	0.0824516
Visual memory recognition	0.0355979	{'model__alpha': 0.4, 'model__l1_ratio': 0.6}	Random Atlas 298	298	RandomAtlas	-0.00908621	0.0446841
Visual memory recognition	0.101494	{'model__alpha': 1, 'model__l1_ratio': 0.1}	Random Atlas 91	91	RandomAtlas	-0.00908621	0.11058
Visual memory recognition	0.0840558	{'model__alpha': 1, 'model__l1_ratio': 0.1}	Random Atlas 140	140	RandomAtlas	-0.00908621	0.093142
Visual memory recognition	0.0655613	{'model__alpha': 1, 'model__l1_ratio': 0.1}	Random Atlas 200	200	RandomAtlas	-0.00908621	0.0746475
Visual memory recognition	0.101691	{'model__alpha': 0.9, 'model__l1_ratio': 0.1}	Random Atlas 54	54	RandomAtlas	-0.00908621	0.110777
Visual memory recognition	0.0983491	{'model__alpha': 1, 'model__l1_ratio': 0.1}	Random Atlas 360	360	RandomAtlas	-0.00908621	0.107435
Visual memory recognition	0.06665	{'model__alpha': 0.4, 'model__l1_ratio': 0.4}	pca_169_dr1V3_pca	169	PCA	-0.00908621	0.0757362
Visual memory recognition	-0.61711	{'model__alpha': 0.6, 'model__l1_ratio': 0.4}	Random Atlas 246	246	RandomAtlas	-0.00908621	-0.608023
Visual memory recognition	0.0871637	{'model__alpha': 0.9, 'model__l1_ratio': 0}	Random Atlas 14	14	RandomAtlas	-0.00908621	0.0962499
Visual memory recognition	0.0950109	{'model__alpha': 0.4, 'model__l1_ratio': 0.4}	Random Atlas 169	169	RandomAtlas	-0.00908621	0.104097
Visual memory recognition	0.0833899	{'model__alpha': 0.6, 'model__l1_ratio': 0.1}	Random Atlas 37	37	RandomAtlas	-0.00908621	0.0924761
Visual memory recognition	0.0926797	{'model__alpha': 0.4, 'model__l1_ratio': 0}	Random Atlas 12	12	RandomAtlas	-0.00908621	0.101766
Visual memory recognition	0.0984338	{'model__alpha': 1, 'model__l1_ratio': 0}	Random Atlas 31	31	RandomAtlas	-0.00908621	0.10752
Visual memory recognition	0.09864	{'model__alpha': 0.4, 'model__l1_ratio': 0.1}	Random Atlas 21	21	RandomAtlas	-0.00908621	0.107726
Visual memory recognition	0.0801394	{'model__alpha': 0.9, 'model__l1_ratio': 0.1}	Random Atlas 31	31	RandomAtlas	-0.00908621	0.0892256
[truncated: 5,801 more rows]
